# Supplementary material for: Low population Japanese encephalitis virus (JEV) seroprevalence in Udayapur district, Nepal, three years after a JE vaccination programme: A case for further catch up campaigns?
Source: PLoS Negl Trop Dis. 2019 Apr 15;13(4):e0007269. doi: 10.1371/journal.pntd.0007269 (PMC6483279; doi:10.1371/journal.pntd.0007269)
Supplement: S1 Dataset — (XLSX) [file pntd.0007269.s001.xlsx]

## Sheet: JEdatabase
AGE	GENDER	DISTRICT	DURATION_OF_RESIDENCY	TRAVEL	TRAVEL_FAMILY	OCCUPATION	JERA.JE.IGM	NCA.JE.IGM	JERA.NCA	JE.IgM.STATUS	JERA.JE.IGG	NCA.JE.IGG	JERA.NCA.1	JE.IgG.STATUS	DENRA	NCA.1	DENRA.NCA	DENV.IgG.STATUS	DENRA.1	NCA.2	DENRA.NCA.1	DENV.IgM.STATUS	PRNTDENV1	PRTNDENV2	PRNTDENV3	PRNTDENV4	PRNTJE
28	MALE	Rupandehi	28	TRAVEL TO INDIA	NO TRAVEL TO INDIA	FARMER	0.052	0.03	1.73333	NEGATIVE	0.84	0.046	18.2609	POSITIVE	1.341	0.072	18.625	POSITIVE	0.073	0.045	1.62222	NEGATIVE	117	2120	885	430	420
26	MALE	Rupandehi	26	TRAVEL TO INDIA	TRAVEL TO INDIA	FARMER	0.079	0.027	2.92593	NEGATIVE	0.925	0.059	15.678	POSITIVE	1.194	0.165	7.23636	POSITIVE	0.047	0.042	1.11905	NEGATIVE	1244	2013	886	547	904
29	MALE	Banke	29	NO TRAVEL TO INDIA	NO TRAVEL TO INDIA	FARMER	0.094	0.048	1.95833	NEGATIVE	1.517	0.101	15.0198	POSITIVE	0.904	0.252	3.5873	POSITIVE	0.053	0.073	0.726027	NEGATIVE	213	502	324	114	606
55	FEMALE	Rupandehi	40	NO TRAVEL TO INDIA	NO TRAVEL TO INDIA	FARMER	0.264	0.049	5.38776	EQUIVOCAL	0.881	0.062	14.2097	POSITIVE	0.625	0.186	3.36022	POSITIVE	0.083	0.073	1.13699	NEGATIVE	0	0	0	13	2287
26	MALE	Rupandehi	25	NO TRAVEL TO INDIA	NO TRAVEL TO INDIA	NOT FARMER	0.105	0.047	2.23404	NEGATIVE	0.725	0.056	12.9464	POSITIVE	1.011	0.124	8.15323	POSITIVE	0.091	0.079	1.1519	NEGATIVE	477	803	1223	962	1559
60	FEMALE	Rupandehi	60	NO TRAVEL TO INDIA	NO TRAVEL TO INDIA	FARMER	0.245	0.157	1.56051	NEGATIVE	1.202	0.097	12.3918	POSITIVE	1.388	0.139	9.98561	POSITIVE	0.151	0.145	1.04138	NEGATIVE	356	225	104	83	191
30	FEMALE	Rupandehi	30	NO TRAVEL TO INDIA	NO TRAVEL TO INDIA	FARMER	0.126	0.06	2.1	NEGATIVE	0.476	0.039	12.2051	POSITIVE	0.247	0.079	3.12658	POSITIVE	0.086	0.083	1.03614	NEGATIVE	0	0	0	0	405
52	MALE	Rupandehi	52	TRAVEL TO INDIA	NO TRAVEL TO INDIA	FARMER	0.138	0.031	4.45161	EQUIVOCAL	1.265	0.107	11.8224	POSITIVE	1.238	0.092	13.4565	POSITIVE	0.08	0.038	2.10526	EQUIVOCAL	1288	1551	1240	453	265
35	NA	Rupandehi	20	NO TRAVEL TO INDIA	NO TRAVEL TO INDIA	FARMER	0.096	0.036	2.66667	NEGATIVE	0.749	0.065	11.5231	POSITIVE	0.835	0.104	8.02885	POSITIVE	0.056	0.06	0.933333	NEGATIVE	413	576	91	675	158
55	MALE	Rupandehi	55	NO TRAVEL TO INDIA	NO TRAVEL TO INDIA	FARMER	0.109	0.034	3.20588	NEGATIVE	1.113	0.101	11.0198	POSITIVE	0.833	0.133	6.26316	POSITIVE	0.049	0.052	0.942308	NEGATIVE	148	972	536	428	259
35	FEMALE	Banke	35	NO TRAVEL TO INDIA	NO TRAVEL TO INDIA	FARMER	0.146	0.042	3.47619	NEGATIVE	0.895	0.086	10.407	POSITIVE	0.085	0.19	0.447368	NEGATIVE	0.106	0.076	1.39474	NEGATIVE	0	0	0	0	1000
22	MALE	Banke	22	NO TRAVEL TO INDIA	NO TRAVEL TO INDIA	FARMER	0.079	0.028	2.82143	NEGATIVE	1.076	0.108	9.96296	POSITIVE	0.265	0.129	2.05426	EQUIVOCAL	0.037	0.038	0.973684	NEGATIVE	0	0	0	0	1840
26	FEMALE	Rupandehi	11	TRAVEL TO INDIA	NO TRAVEL TO INDIA	FARMER	0.069	0.024	2.875	NEGATIVE	0.528	0.053	9.96226	POSITIVE	0.911	0.118	7.72034	POSITIVE	0.054	0.041	1.31707	NEGATIVE	66	67	3319	0	375
38	MALE	Rupandehi	38	NO TRAVEL TO INDIA	NO TRAVEL TO INDIA	FARMER	0.047	0.022	2.13636	NEGATIVE	1.207	0.122	9.89344	POSITIVE	1.835	0.192	9.55729	POSITIVE	0.041	0.035	1.17143	NEGATIVE	518	634	158	67	1079
22	MALE	Rupandehi	22	NO TRAVEL TO INDIA	TRAVEL TO INDIA	FARMER	0.147	0.048	3.0625	NEGATIVE	0.537	0.056	9.58929	POSITIVE	0.248	0.112	2.21429	EQUIVOCAL	0.154	0.119	1.29412	NEGATIVE	0	0	0	0	436
54	MALE	Rupandehi	40	TRAVEL TO INDIA	TRAVEL TO INDIA	FARMER	0.102	0.025	4.08	EQUIVOCAL	0.586	0.063	9.30159	POSITIVE	0.526	0.174	3.02299	POSITIVE	0.047	0.047	1	NEGATIVE	0	39	0	0	742
36	MALE	Rupandehi	36	TRAVEL TO INDIA	NO TRAVEL TO INDIA	FARMER	0.128	25	0.00512	NEGATIVE	0.62	0.067	9.25373	POSITIVE	0.911	0.106	8.59434	POSITIVE	0.07	0.05	1.4	NEGATIVE	1482	1407	687	95	236
30	MALE	Rupandehi	30	TRAVEL TO INDIA	NO TRAVEL TO INDIA	FARMER	0.083	0.024	3.45833	NEGATIVE	0.818	0.091	8.98901	POSITIVE	0.98	0.134	7.31343	POSITIVE	0.043	0.035	1.22857	NEGATIVE	0	207	0	0	151
60	FEMALE	Banke	60	NO TRAVEL TO INDIA	NO TRAVEL TO INDIA	NOT FARMER	0.162	0.052	3.11538	NEGATIVE	1.267	0.141	8.98582	POSITIVE	0.196	0.153	1.28105	NEGATIVE	0.072	0.059	1.22034	NEGATIVE	0	0	0	0	1025
55	MALE	Udayapur	55	NO TRAVEL TO INDIA	NO TRAVEL TO INDIA	FARMER	0.186	0.035	5.31429	EQUIVOCAL	0.449	0.05	8.98	POSITIVE	0.433	0.106	4.08491	POSITIVE	0.087	0.059	1.47458	NEGATIVE	11	316	0	0	4224
22	FEMALE	Udayapur	4	NO TRAVEL TO INDIA	NO TRAVEL TO INDIA	NOT FARMER	0.088	0.063	1.39683	NEGATIVE	0.589	0.068	8.66176	POSITIVE	0.506	0.179	2.82682	EQUIVOCAL	0.095	0.075	1.26667	NEGATIVE	0	0	0	0	610
20	MALE	Rupandehi	20	TRAVEL TO INDIA	TRAVEL TO INDIA	NOT FARMER	0.113	0.034	3.32353	NEGATIVE	0.696	0.081	8.59259	POSITIVE	0.225	0.11	2.04545	EQUIVOCAL	0.056	0.056	1	NEGATIVE	0	0	0	38	2618
67	MALE	Rupandehi	32	NO TRAVEL TO INDIA	NO TRAVEL TO INDIA	FARMER	0.041	0.023	1.78261	NEGATIVE	0.687	0.08	8.5875	POSITIVE	1.067	0.132	8.08333	POSITIVE	0.041	0.034	1.20588	NEGATIVE	459	1027	511	841	41
26	MALE	Rupandehi	26	NO TRAVEL TO INDIA	NO TRAVEL TO INDIA	FARMER	0.09	0.033	2.72727	NEGATIVE	0.435	0.051	8.52941	POSITIVE	0.732	0.083	8.81928	POSITIVE	0.054	0.058	0.931034	NEGATIVE	368	1038	383	430	427
30	MALE	Rupandehi	30	NO TRAVEL TO INDIA	TRAVEL TO INDIA	FARMER	0.068	0.036	1.88889	NEGATIVE	1.316	0.156	8.4359	POSITIVE	0.48	0.158	3.03797	POSITIVE	0.058	0.055	1.05455	NEGATIVE	0	0	0	0	1470
44	MALE	Udayapur	44	NO TRAVEL TO INDIA	NO TRAVEL TO INDIA	FARMER	0.144	0.061	2.36066	NEGATIVE	0.53	0.063	8.4127	POSITIVE	0.405	0.142	2.85211	POSITIVE	0.129	0.123	1.04878	NEGATIVE	0	10	0	0	1401
40	MALE	Rupandehi	40	NO TRAVEL TO INDIA	NO TRAVEL TO INDIA	FARMER	0.186	0.047	3.95745	NEGATIVE	0.982	0.117	8.39316	POSITIVE	1.134	0.177	6.40678	POSITIVE	0.087	0.074	1.17568	NEGATIVE	80	33	0	0	559
20	FEMALE	Rupandehi	20	NO TRAVEL TO INDIA	NO TRAVEL TO INDIA	NOT FARMER	0.09	0.039	2.30769	NEGATIVE	0.454	0.055	8.25455	POSITIVE	0.402	0.066	6.09091	POSITIVE	0.052	0.05	1.04	NEGATIVE	0	0	0	0	160
46	FEMALE	Rupandehi	30	TRAVEL TO INDIA	TRAVEL TO INDIA	FARMER	0.078	0.024	3.25	NEGATIVE	0.798	0.099	8.06061	POSITIVE	0.232	0.118	1.9661	EQUIVOCAL	0.04	0.036	1.11111	NEGATIVE	0	0	0	0	1701
80	FEMALE	Udayapur	55	NO TRAVEL TO INDIA	TRAVEL TO INDIA	FARMER	0.075	0.035	2.14286	NEGATIVE	0.809	0.101	8.0099	POSITIVE	0.827	0.149	5.55034	POSITIVE	0.056	0.062	0.903226	NEGATIVE	85	74	140	105	533
19	MALE	Rupandehi	19	NO TRAVEL TO INDIA	NO TRAVEL TO INDIA	NOT FARMER	0.045	0.026	1.73077	NEGATIVE	0.35	0.044	7.95455	POSITIVE	0.109	0.091	1.1978	NEGATIVE	0.038	0.037	1.02703	NEGATIVE	0	0	0	0	15
53	MALE	Rupandehi	14	NO TRAVEL TO INDIA	NO TRAVEL TO INDIA	FARMER	0.119	0.027	4.40741	EQUIVOCAL	0.758	0.096	7.89583	POSITIVE	1.067	0.151	7.06623	POSITIVE	0.095	0.041	2.31707	EQUIVOCAL	1243	1900	145	207	106
19	FEMALE	Rupandehi	19	NO TRAVEL TO INDIA	NO TRAVEL TO INDIA	NOT FARMER	0.073	0.025	2.92	NEGATIVE	0.544	0.069	7.88406	POSITIVE	0.423	0.144	2.9375	POSITIVE	0.041	0.038	1.07895	NEGATIVE	0	30	0	0	1851
50	MALE	Rupandehi	50	NO TRAVEL TO INDIA	NO TRAVEL TO INDIA	FARMER	0.076	0.036	2.11111	NEGATIVE	0.677	0.086	7.87209	POSITIVE	1.286	0.176	7.30682	POSITIVE	0.046	0.038	1.21053	NEGATIVE	745	1644	740	144	564
65	FEMALE	Banke	65	TRAVEL TO INDIA	TRAVEL TO INDIA	NOT FARMER	0.136	0.036	3.77778	NEGATIVE	0.48	0.061	7.86885	POSITIVE	0.285	0.123	2.31707	EQUIVOCAL	0.047	0.041	1.14634	NEGATIVE	0	0	0	0	448
45	MALE	Rupandehi	45	TRAVEL TO INDIA	TRAVEL TO INDIA	FARMER	0.047	0.03	1.56667	NEGATIVE	0.823	0.105	7.8381	POSITIVE	1.283	0.131	9.79389	POSITIVE	0.058	0.05	1.16	NEGATIVE	168	423	62	105	439
25	MALE	Rupandehi	25	NO TRAVEL TO INDIA	NO TRAVEL TO INDIA	FARMER	0.08	0.05	1.6	NEGATIVE	0.836	0.107	7.81308	POSITIVE	0.966	0.131	7.37405	POSITIVE	0.079	0.077	1.02597	NEGATIVE	679	584	551	422	255
41	MALE	Udayapur	41	TRAVEL TO INDIA	NO TRAVEL TO INDIA	FARMER	0.066	0.031	2.12903	NEGATIVE	0.76	0.101	7.52475	POSITIVE	1.259	0.201	6.26368	POSITIVE	0.061	0.046	1.32609	NEGATIVE	320	249	553	160	481
55	FEMALE	Udayapur	40	NO TRAVEL TO INDIA	NO TRAVEL TO INDIA	NOT FARMER	0.102	0.055	1.85455	NEGATIVE	0.683	0.092	7.42391	POSITIVE	0.458	0.041	11.1707	POSITIVE	0.046	0.045	1.02222	NEGATIVE	0	0	0	0	951
55	MALE	Banke	55	TRAVEL TO INDIA	NO TRAVEL TO INDIA	FARMER	0.135	0.09	1.5	EQUIVOCAL	0.808	0.109	7.41284	POSITIVE	0.372	0.2	1.86	EQUIVOCAL	0.093	0.09	1.03333	NEGATIVE	0	0	0	0	513
51	MALE	Udayapur	30	TRAVEL TO INDIA	TRAVEL TO INDIA	FARMER	0.086	0.06	1.43333	NEGATIVE	0.562	0.076	7.39474	POSITIVE	0.278	0.079	3.51899	POSITIVE	0.071	0.067	1.0597	NEGATIVE	0	37	105	0	213
34	MALE	Rupandehi	34	TRAVEL TO INDIA	NO TRAVEL TO INDIA	NOT FARMER	0.057	0.024	2.375	NEGATIVE	0.233	0.032	7.28125	POSITIVE	0.195	0.077	2.53247	EQUIVOCAL	0.049	0.038	1.28947	NEGATIVE	0	0	0	0	678
42	FEMALE	Rupandehi	25	TRAVEL TO INDIA	TRAVEL TO INDIA	FARMER	0.047	0.025	1.88	NEGATIVE	0.516	0.071	7.26761	POSITIVE	0.403	0.169	2.38462	EQUIVOCAL	0.049	0.049	1	NEGATIVE	0	0	0	0	238
69	MALE	Rupandehi	69	NO TRAVEL TO INDIA	NO TRAVEL TO INDIA	FARMER	0.125	0.056	2.23214	NEGATIVE	0.47	0.066	7.12121	POSITIVE	0.422	0.189	2.2328	EQUIVOCAL	0.08	0.09	0.888889	NEGATIVE	0	19	0	96	469
42	MALE	Banke	42	NO TRAVEL TO INDIA	TRAVEL TO INDIA	FARMER	0.135	0.029	4.65517	EQUIVOCAL	0.525	0.074	7.09459	POSITIVE	0.617	0.088	7.01136	POSITIVE	0.041	0.039	1.05128	NEGATIVE	0	0	0	0	312
60	MALE	Rupandehi	60	NO TRAVEL TO INDIA	NO TRAVEL TO INDIA	FARMER	0.059	0.029	2.03448	NEGATIVE	0.587	0.084	6.9881	POSITIVE	0.712	0.128	5.5625	POSITIVE	0.04	0.04	1	NEGATIVE	0	0	0	0	64
27	FEMALE	Banke	27	NO TRAVEL TO INDIA	NO TRAVEL TO INDIA	FARMER	0.141	0.104	1.35577	NEGATIVE	0.5	0.072	6.94444	POSITIVE	1.162	0.192	6.05208	POSITIVE	0.214	0.187	1.14439	NEGATIVE	476	278	855	94	468
30	MALE	Banke	30	NO TRAVEL TO INDIA	NO TRAVEL TO INDIA	FARMER	0.075	0.029	2.58621	NEGATIVE	0.809	0.117	6.91453	POSITIVE	0.781	0.182	4.29121	POSITIVE	0.042	0.041	1.02439	NEGATIVE	883	720	509	86	285
43	FEMALE	Banke	22	TRAVEL TO INDIA	NO TRAVEL TO INDIA	NOT FARMER	0.068	0.045	1.51111	NEGATIVE	0.8	0.116	6.89655	POSITIVE	0.216	0.152	1.42105	NEGATIVE	0.065	0.063	1.03175	NEGATIVE	0	0	0	0	573
41	MALE	Rupandehi	36	NO TRAVEL TO INDIA	NO TRAVEL TO INDIA	FARMER	0.056	0.025	2.24	NEGATIVE	0.624	0.091	6.85714	POSITIVE	0.953	0.151	6.31126	POSITIVE	0.05	0.042	1.19048	NEGATIVE	1265	532	1213	284	221
20	MALE	Rupandehi	20	TRAVEL TO INDIA	NO TRAVEL TO INDIA	NOT FARMER	0.166	0.069	2.4058	NEGATIVE	0.999	0.147	6.79592	POSITIVE	1.077	0.129	8.34884	POSITIVE	0.177	0.081	2.18519	EQUIVOCAL	912	2077	346	224	267
42	MALE	Banke	42	NO TRAVEL TO INDIA	NO TRAVEL TO INDIA	FARMER	0.256	0.178	1.4382	NEGATIVE	0.686	0.101	6.79208	POSITIVE	1.071	0.095	11.2737	POSITIVE	0.16	0.142	1.12676	NEGATIVE	83	741	1167	0	222
72	MALE	Rupandehi	72	NO TRAVEL TO INDIA	NO TRAVEL TO INDIA	FARMER	0.185	0.048	3.85417	NEGATIVE	0.44	0.065	6.76923	POSITIVE	0.633	0.093	6.80645	POSITIVE	0.067	0.064	1.04688	NEGATIVE	0	65	0	0	748
31	MALE	Rupandehi	31	TRAVEL TO INDIA	NO TRAVEL TO INDIA	FARMER	0.134	0.026	5.15385	EQUIVOCAL	0.71	0.105	6.7619	POSITIVE	1.6	0.191	8.37696	POSITIVE	0.098	0.04	2.45	EQUIVOCAL	3091	2104	4305	85	361
40	FEMALE	Udayapur	40	NO TRAVEL TO INDIA	NO TRAVEL TO INDIA	NOT FARMER	0.07	0.041	1.70732	NEGATIVE	0.795	0.119	6.68067	POSITIVE	0.251	0.13	1.93077	EQUIVOCAL	0.138	0.037	3.72973	POSITIVE	0	0	0	0	475
19	MALE	Rupandehi	19	NO TRAVEL TO INDIA	NO TRAVEL TO INDIA	NOT FARMER	0.155	0.079	1.96203	NEGATIVE	0.539	0.081	6.65432	POSITIVE	0.339	0.211	1.60664	NEGATIVE	0.14	0.107	1.30841	NEGATIVE	0	0	0	0	1647
45	MALE	Rupandehi	45	NO TRAVEL TO INDIA	NO TRAVEL TO INDIA	FARMER	0.161	0.032	5.03125	EQUIVOCAL	0.358	0.055	6.50909	POSITIVE	0.061	0.047	1.29787	NEGATIVE	0.087	0.06	1.45	NEGATIVE	130	261	0	34	711
37	FEMALE	Banke	22	NO TRAVEL TO INDIA	NO TRAVEL TO INDIA	FARMER	0.05	0.039	1.28205	NEGATIVE	0.356	0.055	6.47273	POSITIVE	0.715	0.113	6.32743	POSITIVE	0.049	0.051	0.960784	NEGATIVE	0	0	0	0	358
35	MALE	Udayapur	35	NO TRAVEL TO INDIA	NO TRAVEL TO INDIA	FARMER	0.101	0.03	3.36667	NEGATIVE	0.757	0.117	6.47009	POSITIVE	0.858	0.135	6.35556	POSITIVE	0.05	0.039	1.28205	NEGATIVE	836	204	314	117	82
19	FEMALE	Rupandehi	19	NO TRAVEL TO INDIA	NO TRAVEL TO INDIA	NOT FARMER	0.086	0.027	3.18519	NEGATIVE	0.541	0.084	6.44048	POSITIVE	0.254	0.143	1.77622	EQUIVOCAL	0.072	0.051	1.41176	NEGATIVE	0	0	0	0	518
64	FEMALE	Rupandehi	50	NO TRAVEL TO INDIA	NO TRAVEL TO INDIA	FARMER	0.05	0.022	2.27273	NEGATIVE	0.296	0.046	6.43478	POSITIVE	0.156	0.114	1.36842	NEGATIVE	0.031	0.032	0.96875	NEGATIVE	0	0	0	0	126
46	FEMALE	Rupandehi	30	NO TRAVEL TO INDIA	TRAVEL TO INDIA	FARMER	0.089	0.047	1.89362	NEGATIVE	1.111	0.176	6.3125	POSITIVE	1.368	0.188	7.2766	POSITIVE	0.088	0.057	1.54386	NEGATIVE	833	1079	741	507	122
22	FEMALE	Rupandehi	22	TRAVEL TO INDIA	NO TRAVEL TO INDIA	NOT FARMER	0.096	0.027	3.55556	NEGATIVE	0.363	0.058	6.25862	POSITIVE	0.36	0.11	3.27273	POSITIVE	0.07	0.052	1.34615	NEGATIVE	0	0	0	0	277
33	MALE	Banke	33	NO TRAVEL TO INDIA	NO TRAVEL TO INDIA	FARMER	0.051	0.022	2.31818	NEGATIVE	0.462	0.074	6.24324	POSITIVE	0.578	0.109	5.30275	POSITIVE	0.031	0.031	1	NEGATIVE	0	0	0	0	446
58	MALE	Banke	40	NO TRAVEL TO INDIA	NO TRAVEL TO INDIA	FARMER	0.242	0.026	9.30769	POSITIVE	0.659	0.106	6.21698	POSITIVE	0.881	0.118	7.4661	POSITIVE	0.048	0.045	1.06667	NEGATIVE	0	129	107	22	246
26	MALE	Rupandehi	26	TRAVEL TO INDIA	NO TRAVEL TO INDIA	NOT FARMER	0.066	0.035	1.88571	NEGATIVE	0.391	0.063	6.20635	POSITIVE	1.041	0.124	8.39516	POSITIVE	0.08	0.067	1.19403	NEGATIVE	193	2115	2012	118	107
25	FEMALE	Banke	25	NO TRAVEL TO INDIA	NO TRAVEL TO INDIA	NOT FARMER	0.092	0.046	2	NEGATIVE	0.383	0.062	6.17742	POSITIVE	0.57	0.147	3.87755	POSITIVE	0.065	0.076	0.855263	NEGATIVE	0	0	0	0	500
51	FEMALE	Banke	18	TRAVEL TO INDIA	TRAVEL TO INDIA	NOT FARMER	0.061	0.027	2.25926	NEGATIVE	0.681	0.112	6.08036	POSITIVE	1.139	0.167	6.82036	POSITIVE	0.041	0.039	1.05128	NEGATIVE	153	177	39	251	128
21	FEMALE	Udayapur	21	NO TRAVEL TO INDIA	NO TRAVEL TO INDIA	NOT FARMER	0.039	0.024	1.625	NEGATIVE	0.35	0.058	6.03448	POSITIVE	0.962	0.113	8.51327	POSITIVE	0.044	0.037	1.18919	NEGATIVE	0	176	0	0	411
45	FEMALE	Banke	30	NO TRAVEL TO INDIA	NO TRAVEL TO INDIA	NOT FARMER	0.059	0.031	1.90323	NEGATIVE	0.484	0.081	5.97531	POSITIVE	0.882	0.194	4.54639	POSITIVE	0.084	0.048	1.75	EQUIVOCAL	76	462	0	0	231
55	FEMALE	Rupandehi	25	NO TRAVEL TO INDIA	NO TRAVEL TO INDIA	FARMER	0.055	0.019	2.89474	NEGATIVE	0.214	0.036	5.94444	POSITIVE	0.176	0.139	1.26619	NEGATIVE	0.043	0.06	0.716667	NEGATIVE	0	0	0	0	121
52	MALE	Rupandehi	52	TRAVEL TO INDIA	TRAVEL TO INDIA	NOT FARMER	0.186	0.033	5.63636	EQUIVOCAL	0.8	0.135	5.92593	POSITIVE	0.747	0.125	5.976	POSITIVE	0.048	0.046	1.04348	NEGATIVE	411	338	103	59	564
50	MALE	Udayapur	22	NO TRAVEL TO INDIA	NO TRAVEL TO INDIA	FARMER	0.052	0.023	2.26087	NEGATIVE	0.527	0.089	5.92135	POSITIVE	0.422	0.108	3.90741	POSITIVE	0.047	0.042	1.11905	NEGATIVE	0	0	0	0	684
28	MALE	Rupandehi	28	TRAVEL TO INDIA	NO TRAVEL TO INDIA	NOT FARMER	0.053	0.031	1.70968	NEGATIVE	0.704	0.121	5.81818	POSITIVE	1.063	0.113	9.40708	POSITIVE	0.056	0.047	1.19149	NEGATIVE	86	311	47	1586	91
25	MALE	Rupandehi	25	NO TRAVEL TO INDIA	NO TRAVEL TO INDIA	NOT FARMER	0.186	0.046	4.04348	EQUIVOCAL	0.428	0.074	5.78378	POSITIVE	0.998	0.153	6.52288	POSITIVE	0.083	0.109	0.761468	NEGATIVE	343	16	42	118	233
30	MALE	Rupandehi	30	NO TRAVEL TO INDIA	NO TRAVEL TO INDIA	FARMER	0.058	0.032	1.8125	NEGATIVE	0.743	0.13	5.71538	POSITIVE	0.463	0.188	2.46277	EQUIVOCAL	0.042	0.034	1.23529	NEGATIVE	49	156	0	0	786
19	MALE	Rupandehi	19	NO TRAVEL TO INDIA	NO TRAVEL TO INDIA	NOT FARMER	0.081	0.022	3.68182	NEGATIVE	0.557	0.098	5.68367	POSITIVE	0.818	0.179	4.56983	POSITIVE	0.05	0.042	1.19048	NEGATIVE	172	36	0	0	226
25	FEMALE	Banke	10	NO TRAVEL TO INDIA	TRAVEL TO INDIA	FARMER	0.126	0.074	1.7027	NEGATIVE	0.392	0.069	5.68116	POSITIVE	0.309	0.161	1.91925	NEGATIVE	0.126	0.12	1.05	NEGATIVE	0	0	0	0	116
46	MALE	Udayapur	20	NO TRAVEL TO INDIA	NO TRAVEL TO INDIA	FARMER	0.08	0.041	1.95122	NEGATIVE	0.407	0.072	5.65278	POSITIVE	0.958	0.157	6.10191	POSITIVE	0.061	0.058	1.05172	NEGATIVE	102	207	11	0	92
30	MALE	Banke	30	NO TRAVEL TO INDIA	NO TRAVEL TO INDIA	FARMER	0.086	0.033	2.60606	NEGATIVE	0.593	0.106	5.59434	POSITIVE	0.391	0.236	1.65678	EQUIVOCAL	0.084	0.145	0.57931	NEGATIVE	0	0	0	0	421
50	FEMALE	Rupandehi	35	NO TRAVEL TO INDIA	NO TRAVEL TO INDIA	FARMER	0.056	0.025	2.24	NEGATIVE	0.358	0.064	5.59375	POSITIVE	0.875	0.158	5.53797	POSITIVE	0.041	0.039	1.05128	NEGATIVE	118	220	47	94	1419
30	MALE	Rupandehi	30	TRAVEL TO INDIA	NO TRAVEL TO INDIA	FARMER	0.092	0.066	1.39394	NEGATIVE	0.711	0.128	5.55469	POSITIVE	0.541	0.113	4.78761	POSITIVE	0.098	0.085	1.15294	NEGATIVE	0	65	20	0	206
50	FEMALE	Udayapur	15	TRAVEL TO INDIA	TRAVEL TO INDIA	FARMER	0.288	0.225	1.28	NEGATIVE	0.437	0.079	5.53165	POSITIVE	0.6	0.193	3.10881	POSITIVE	0.296	0.298	0.993289	NEGATIVE	0	86	0	15	486
43	FEMALE	Udayapur	22	NO TRAVEL TO INDIA	TRAVEL TO INDIA	FARMER	0.108	0.028	3.85714	NEGATIVE	0.629	0.115	5.46957	POSITIVE	0.179	0.123	1.45528	NEGATIVE	0.047	0.053	0.886792	NEGATIVE	0	0	0	0	2809
34	FEMALE	Rupandehi	34	TRAVEL TO INDIA	NO TRAVEL TO INDIA	FARMER	0.163	0.035	4.65714	EQUIVOCAL	0.366	0.067	5.46269	POSITIVE	0.46	0.175	2.62857	EQUIVOCAL	0.069	0.07	0.985714	NEGATIVE	0	16	0	13	1657
27	FEMALE	Banke	27	NO TRAVEL TO INDIA	TRAVEL TO INDIA	NOT FARMER	0.093	0.031	3	NEGATIVE	0.213	0.039	5.46154	POSITIVE	0.478	0.033	14.4848	POSITIVE	0.05	0.055	0.909091	NEGATIVE	318	644	149	742	347
37	FEMALE	Rupandehi	8	NO TRAVEL TO INDIA	NO TRAVEL TO INDIA	FARMER	0.357	0.044	8.11364	POSITIVE	0.406	0.075	5.41333	POSITIVE	0.219	0.125	1.752	EQUIVOCAL	0.064	0.062	1.03226	NEGATIVE	0	0	0	0	577
60	MALE	Udayapur	60	NO TRAVEL TO INDIA	NO TRAVEL TO INDIA	FARMER	0.057	0.026	2.19231	NEGATIVE	0.498	0.092	5.41304	POSITIVE	1.103	0.176	6.26705	POSITIVE	0.058	0.042	1.38095	NEGATIVE	150	732	505	0	25
40	FEMALE	Rupandehi	20	NO TRAVEL TO INDIA	NO TRAVEL TO INDIA	FARMER	0.079	0.025	3.16	NEGATIVE	0.28	0.052	5.38462	POSITIVE	0.923	0.194	4.75773	POSITIVE	0.063	0.037	1.7027	EQUIVOCAL	0	55	0	0	421
55	FEMALE	Rupandehi	40	TRAVEL TO INDIA	NO TRAVEL TO INDIA	NOT FARMER	0.13	0.087	1.49425	NEGATIVE	0.383	0.074	5.17568	POSITIVE	0.239	0.17	1.40588	NEGATIVE	0.116	0.108	1.07407	NEGATIVE	0	0	0	0	2343
30	MALE	Udayapur	30	NO TRAVEL TO INDIA	NO TRAVEL TO INDIA	NA	0.094	0.032	2.9375	NEGATIVE	0.23	0.045	5.11111	POSITIVE	0.172	0.1	1.72	EQUIVOCAL	0.063	0.056	1.125	NEGATIVE	0	0	0	0	47
33	MALE	Rupandehi	33	TRAVEL TO INDIA	NO TRAVEL TO INDIA	FARMER	0.059	0.027	2.18519	NEGATIVE	0.245	0.048	5.10417	POSITIVE	0.243	0.173	1.40462	NEGATIVE	0.045	0.046	0.978261	NEGATIVE	0	0	0	0	422
28	FEMALE	Rupandehi	15	NO TRAVEL TO INDIA	NO TRAVEL TO INDIA	FARMER	0.064	0.024	2.66667	NEGATIVE	0.259	0.051	5.07843	POSITIVE	1.14	0.15	7.6	POSITIVE	0.042	0.039	1.07692	NEGATIVE	311	171	52	377	161
35	FEMALE	Rupandehi	15	NO TRAVEL TO INDIA	NO TRAVEL TO INDIA	FARMER	0.176	0.114	1.54386	NEGATIVE	0.317	0.063	5.03175	POSITIVE	0.243	0.123	1.97561	EQUIVOCAL	0.186	0.184	1.01087	NEGATIVE	0	0	0	0	358
39	MALE	Udayapur	39	NO TRAVEL TO INDIA	NO TRAVEL TO INDIA	FARMER	0.111	0.025	4.44	EQUIVOCAL	0.452	0.09	5.02222	POSITIVE	0.038	0.043	0.883721	NEGATIVE	0.037	0.034	1.08824	NEGATIVE	0	0	0	0	108
57	MALE	Udayapur	30	NO TRAVEL TO INDIA	NO TRAVEL TO INDIA	NOT FARMER	0.112	0.029	3.86207	NEGATIVE	0.361	0.072	5.01389	POSITIVE	0.189	0.096	1.96875	EQUIVOCAL	0.069	0.067	1.02985	NEGATIVE	0	0	0	0	520
53	MALE	Rupandehi	53	NO TRAVEL TO INDIA	NO TRAVEL TO INDIA	FARMER	0.096	0.03	3.2	NEGATIVE	0.536	0.108	4.96296	EQUIVOCAL	0.32	0.134	2.38806	EQUIVOCAL	0.038	0.036	1.05556	NEGATIVE	0	0	0	0	183
64	MALE	Banke	64	NO TRAVEL TO INDIA	NO TRAVEL TO INDIA	FARMER	0.154	0.024	6.41667	POSITIVE	0.382	0.077	4.96104	EQUIVOCAL	0.488	0.187	2.60963	EQUIVOCAL	0.051	0.053	0.962264	NEGATIVE	0	0	0	0	401
45	FEMALE	Banke	30	TRAVEL TO INDIA	NO TRAVEL TO INDIA	FARMER	0.069	0.034	2.02941	NEGATIVE	0.41	0.083	4.93976	EQUIVOCAL	0.607	0.198	3.06566	POSITIVE	0.059	0.057	1.03509	NEGATIVE	14	0	0	0	105
50	MALE	Rupandehi	50	TRAVEL TO INDIA	TRAVEL TO INDIA	FARMER	0.362	0.02	18.1	POSITIVE	0.364	0.075	4.85333	EQUIVOCAL	0.884	0.071	12.4507	POSITIVE	0.033	0.032	1.03125	NEGATIVE	344	71	409	0	249
24	FEMALE	Udayapur	0.08	NO TRAVEL TO INDIA	TRAVEL TO INDIA	NOT FARMER	0.281	0.199	1.41206	NEGATIVE	0.424	0.088	4.81818	EQUIVOCAL	0.655	0.177	3.70056	POSITIVE	0.282	0.268	1.05224	NEGATIVE	12	54	0	14	226
65	MALE	Rupandehi	65	NO TRAVEL TO INDIA	NO TRAVEL TO INDIA	FARMER	0.179	0.027	6.62963	POSITIVE	0.394	0.082	4.80488	EQUIVOCAL	0.403	0.193	2.08808	EQUIVOCAL	0.056	0.053	1.0566	NEGATIVE	0	24	0	0	1018
40	MALE	Rupandehi	40	NO TRAVEL TO INDIA	NO TRAVEL TO INDIA	FARMER	0.063	0.03	2.1	NEGATIVE	0.422	0.09	4.68889	EQUIVOCAL	0.979	0.144	6.79861	POSITIVE	0.059	0.05	1.18	NEGATIVE	0	81	114	0	264
60	FEMALE	Banke	60	TRAVEL TO INDIA	TRAVEL TO INDIA	FARMER	0.085	0.024	3.54167	NEGATIVE	0.613	0.131	4.67939	EQUIVOCAL	0.284	0.141	2.01418	EQUIVOCAL	0.048	0.044	1.09091	NEGATIVE	0	0	0	0	677
25	FEMALE	Rupandehi	6	NO TRAVEL TO INDIA	NO TRAVEL TO INDIA	FARMER	0.121	0.051	2.37255	NEGATIVE	0.317	0.068	4.66176	POSITIVE	0.219	0.114	1.92105	EQUIVOCAL	0.094	0.094	1	NEGATIVE	0	0	0	0	342
52	FEMALE	Rupandehi	40	NO TRAVEL TO INDIA	NO TRAVEL TO INDIA	FARMER	0.081	0.02	4.05	EQUIVOCAL	0.385	0.083	4.63855	EQUIVOCAL	0.421	0.154	2.73377	EQUIVOCAL	0.04	0.046	0.869565	NEGATIVE	65	0	0	0	292
28	FEMALE	Banke	28	NO TRAVEL TO INDIA	NO TRAVEL TO INDIA	FARMER	0.234	0.186	1.25806	NEGATIVE	0.446	0.097	4.59794	EQUIVOCAL	0.328	0.097	3.38144	POSITIVE	0.47	0.33	1.42424	NEGATIVE	0	0	0	0	170
56	FEMALE	Banke	50	NO TRAVEL TO INDIA	NO TRAVEL TO INDIA	NOT FARMER	0.052	0.022	2.36364	NEGATIVE	0.317	0.069	4.5942	EQUIVOCAL	0.541	0.161	3.36025	POSITIVE	0.036	0.037	0.972973	NEGATIVE	0	0	0	0	168
55	MALE	Rupandehi	55	NO TRAVEL TO INDIA	NO TRAVEL TO INDIA	FARMER	0.067	0.023	2.91304	NEGATIVE	0.344	0.075	4.58667	EQUIVOCAL	0.369	0.324	1.13889	NEGATIVE	0.041	0.047	0.87234	NEGATIVE	0	0	0	0	485
60	FEMALE	Rupandehi	50	NO TRAVEL TO INDIA	NO TRAVEL TO INDIA	FARMER	0.08	0.047	1.70213	NEGATIVE	0.339	0.074	4.58108	EQUIVOCAL	0.25	0.076	3.28947	POSITIVE	0.094	0.074	1.27027	NEGATIVE	0	0	0	0	136
60	MALE	Rupandehi	60	NO TRAVEL TO INDIA	NO TRAVEL TO INDIA	FARMER	0.088	0.025	3.52	NEGATIVE	0.481	0.105	4.58095	EQUIVOCAL	0.239	0.124	1.92742	EQUIVOCAL	0.055	0.044	1.25	NEGATIVE	0	0	0	0	261
30	MALE	Rupandehi	30	TRAVEL TO INDIA	NO TRAVEL TO INDIA	FARMER	0.101	0.025	4.04	EQUIVOCAL	0.328	0.072	4.55556	EQUIVOCAL	1.34	0.167	8.02395	POSITIVE	0.041	0.039	1.05128	NEGATIVE	125	639	1262	262	1587
28	FEMALE	Udayapur	28	NO TRAVEL TO INDIA	NO TRAVEL TO INDIA	NOT FARMER	0.074	0.037	2	NEGATIVE	0.308	0.068	4.52941	EQUIVOCAL	0.242	0.118	2.05085	EQUIVOCAL	0.075	0.059	1.27119	NEGATIVE	0	0	0	0	302
65	MALE	Rupandehi	65	NO TRAVEL TO INDIA	NO TRAVEL TO INDIA	FARMER	0.239	0.021	11.381	POSITIVE	0.369	0.082	4.5	EQUIVOCAL	0.42	0.15	2.8	EQUIVOCAL	0.042	0.049	0.857143	NEGATIVE	0	0	0	0	1026
27	FEMALE	Banke	27	TRAVEL TO INDIA	TRAVEL TO INDIA	NOT FARMER	0.051	0.034	1.5	NEGATIVE	0.336	0.075	4.48	EQUIVOCAL	0.063	0.033	1.90909	EQUIVOCAL	0.045	0.043	1.04651	NEGATIVE	0	0	0	0	502
29	MALE	Rupandehi	29	NO TRAVEL TO INDIA	NO TRAVEL TO INDIA	FARMER	0.05	0.025	2	NEGATIVE	0.403	0.09	4.47778	EQUIVOCAL	0.18	0.086	2.09302	EQUIVOCAL	0.036	0.036	1	NEGATIVE	0	0	0	0	132
32	FEMALE	Rupandehi	18	TRAVEL TO INDIA	TRAVEL TO INDIA	FARMER	0.192	0.15	1.28	NEGATIVE	0.438	0.098	4.46939	EQUIVOCAL	0.813	0.134	6.06716	POSITIVE	0.167	0.164	1.01829	NEGATIVE	88	110	0	0	1414
50	FEMALE	Banke	35	NO TRAVEL TO INDIA	NO TRAVEL TO INDIA	FARMER	0.179	0.106	1.68868	NEGATIVE	0.308	0.069	4.46377	EQUIVOCAL	0.111	0.111	1	NEGATIVE	0.176	0.175	1.00571	NEGATIVE	0	0	0	0	607
31	FEMALE	Banke	31	NO TRAVEL TO INDIA	NO TRAVEL TO INDIA	NOT FARMER	0.059	0.031	1.90323	NEGATIVE	0.229	0.052	4.40385	EQUIVOCAL	0.27	0.161	1.67702	EQUIVOCAL	0.05	0.05	1	NEGATIVE	0	0	0	0	416
19	MALE	Rupandehi	19	TRAVEL TO INDIA	TRAVEL TO INDIA	NOT FARMER	0.073	0.03	2.43333	NEGATIVE	0.497	0.113	4.39823	EQUIVOCAL	0.245	0.164	1.4939	NEGATIVE	0.055	0.049	1.12245	NEGATIVE	0	0	0	0	362
20	FEMALE	Udayapur	20	NO TRAVEL TO INDIA	TRAVEL TO INDIA	NOT FARMER	0.084	0.045	1.86667	NEGATIVE	0.36	0.082	4.39024	EQUIVOCAL	0.321	0.159	2.01887	EQUIVOCAL	0.073	0.067	1.08955	NEGATIVE	0	0	0	0	396
19	MALE	Rupandehi	19	NO TRAVEL TO INDIA	NO TRAVEL TO INDIA	NOT FARMER	0.049	0.024	2.04167	NEGATIVE	0.414	0.095	4.35789	EQUIVOCAL	0.324	0.11	2.94545	POSITIVE	0.039	0.041	0.95122	NEGATIVE	0	0	0	0	1152
46	FEMALE	Rupandehi	28	NO TRAVEL TO INDIA	TRAVEL TO INDIA	FARMER	0.105	0.077	1.36364	NEGATIVE	0.479	0.11	4.35455	EQUIVOCAL	0.736	0.151	4.87417	POSITIVE	0.128	0.101	1.26733	NEGATIVE	16	48	0	0	421
31	FEMALE	Rupandehi	10	NO TRAVEL TO INDIA	NO TRAVEL TO INDIA	FARMER	0.792	0.061	12.9836	POSITIVE	0.399	0.092	4.33696	EQUIVOCAL	0.204	0.131	1.55725	NEGATIVE	0.082	0.103	0.796117	NEGATIVE	0	0	0	0	1286
40	FEMALE	Udayapur	25	NO TRAVEL TO INDIA	NO TRAVEL TO INDIA	FARMER	0.097	0.043	2.25581	NEGATIVE	0.273	0.063	4.33333	EQUIVOCAL	0.274	0.135	2.02963	EQUIVOCAL	0.071	0.074	0.959459	NEGATIVE	0	20	0	66	1429
37	FEMALE	Banke	22	NO TRAVEL TO INDIA	NO TRAVEL TO INDIA	FARMER	0.111	0.07	1.58571	NEGATIVE	0.259	0.06	4.31667	EQUIVOCAL	0.245	0.158	1.55063	NEGATIVE	0.117	0.113	1.0354	NEGATIVE	0	0	0	0	1206
21	FEMALE	Udayapur	20	NO TRAVEL TO INDIA	TRAVEL TO INDIA	NOT FARMER	0.113	0.027	4.18519	EQUIVOCAL	0.249	0.058	4.2931	EQUIVOCAL	0.43	0.167	2.57485	EQUIVOCAL	0.035	0.036	0.972222	NEGATIVE	0	0	0	0	712
25	FEMALE	Rupandehi	25	NO TRAVEL TO INDIA	NO TRAVEL TO INDIA	NOT FARMER	0.123	0.086	1.43023	NEGATIVE	0.377	0.088	4.28409	EQUIVOCAL	1.225	0.116	10.5603	POSITIVE	0.099	0.136	0.727941	NEGATIVE	79	845	652	98	0
34	MALE	Rupandehi	34	NO TRAVEL TO INDIA	NO TRAVEL TO INDIA	FARMER	0.08	0.057	1.40351	NEGATIVE	0.286	0.067	4.26866	EQUIVOCAL	0.236	0.16	1.475	NEGATIVE	0.058	0.056	1.03571	NEGATIVE	0	39	0	16	1568
21	FEMALE	Udayapur	15	NO TRAVEL TO INDIA	TRAVEL TO INDIA	NOT FARMER	0.089	0.044	2.02273	NEGATIVE	0.435	0.102	4.26471	EQUIVOCAL	0.302	0.152	1.98684	EQUIVOCAL	0.076	0.068	1.11765	NEGATIVE	0	0	0	0	210
34	FEMALE	Udayapur	34	NO TRAVEL TO INDIA	NO TRAVEL TO INDIA	NOT FARMER	0.094	0.036	2.61111	NEGATIVE	0.396	0.093	4.25806	EQUIVOCAL	0.174	0.122	1.42623	NEGATIVE	0.047	0.046	1.02174	NEGATIVE	0	0	0	0	982
41	MALE	Rupandehi	41	TRAVEL TO INDIA	NO TRAVEL TO INDIA	FARMER	0.075	0.03	2.5	NEGATIVE	0.383	0.09	4.25556	EQUIVOCAL	0.943	0.17	5.54706	POSITIVE	0.057	0.056	1.01786	NEGATIVE	130	754	14	213	343
39	FEMALE	Banke	20	NO TRAVEL TO INDIA	NO TRAVEL TO INDIA	FARMER	0.086	0.024	3.58333	NEGATIVE	0.353	0.084	4.20238	EQUIVOCAL	0.041	0.041	1	NEGATIVE	0.045	0.041	1.09756	NEGATIVE	0	0	0	0	1121
40	FEMALE	Rupandehi	25	TRAVEL TO INDIA	TRAVEL TO INDIA	FARMER	0.082	0.037	2.21622	NEGATIVE	0.218	0.052	4.19231	EQUIVOCAL	0.164	0.101	1.62376	NEGATIVE	0.06	0.056	1.07143	NEGATIVE	0	0	0	0	880
59	FEMALE	Udayapur	35	NO TRAVEL TO INDIA	NO TRAVEL TO INDIA	FARMER	0.094	0.05	1.88	NEGATIVE	0.209	0.05	4.18	EQUIVOCAL	0.204	0.078	2.61538	EQUIVOCAL	0.076	0.074	1.02703	NEGATIVE	0	97	0	0	243
19	MALE	Rupandehi	19	NO TRAVEL TO INDIA	NO TRAVEL TO INDIA	NOT FARMER	0.147	0.12	1.225	NEGATIVE	0.442	0.106	4.16981	EQUIVOCAL	0.409	0.155	2.63871	EQUIVOCAL	0.148	0.148	1	NEGATIVE	0	0	0	0	1345
65	MALE	Rupandehi	65	TRAVEL TO INDIA	TRAVEL TO INDIA	FARMER	0.049	0.038	1.28947	NEGATIVE	0.308	0.074	4.16216	EQUIVOCAL	0.593	0.142	4.17606	POSITIVE	0.119	0.072	1.65278	EQUIVOCAL	0	0	0	0	87
47	MALE	Rupandehi	37	TRAVEL TO INDIA	NO TRAVEL TO INDIA	FARMER	0.061	0.035	1.74286	NEGATIVE	0.436	0.105	4.15238	EQUIVOCAL	1.216	0.152	8	POSITIVE	0.058	0.048	1.20833	NEGATIVE	19	168	21	242	175
65	MALE	Rupandehi	65	TRAVEL TO INDIA	TRAVEL TO INDIA	FARMER	0.051	0.038	1.34211	NEGATIVE	0.449	0.109	4.11927	EQUIVOCAL	0.372	0.199	1.86935	EQUIVOCAL	0.086	0.076	1.13158	NEGATIVE	24	17	0	0	424
35	FEMALE	Banke	20	TRAVEL TO INDIA	TRAVEL TO INDIA	NOT FARMER	0.045	0.021	2.14286	NEGATIVE	0.331	0.081	4.08642	EQUIVOCAL	0.486	0.14	3.47143	POSITIVE	0.03	0.031	0.967742	NEGATIVE	231	0	0	13	387
24	FEMALE	Banke	9	NO TRAVEL TO INDIA	TRAVEL TO INDIA	NOT FARMER	0.06	0.026	2.30769	NEGATIVE	0.375	0.092	4.07609	EQUIVOCAL	0.262	0.121	2.16529	EQUIVOCAL	0.037	0.04	0.925	NEGATIVE	0	0	0	0	388
58	MALE	Banke	58	TRAVEL TO INDIA	TRAVEL TO INDIA	FARMER	0.053	0.026	2.03846	NEGATIVE	0.379	0.093	4.07527	EQUIVOCAL	0.257	0.122	2.10656	EQUIVOCAL	0.044	0.036	1.22222	NEGATIVE	0	0	0	0	758
25	FEMALE	Banke	25	NO TRAVEL TO INDIA	NO TRAVEL TO INDIA	FARMER	0.206	0.066	3.12121	NEGATIVE	0.357	0.088	4.05682	POSITIVE	0.346	0.161	2.14907	EQUIVOCAL	0.178	0.183	0.972678	NEGATIVE	0	0	0	0	555
50	FEMALE	Rupandehi	40	NO TRAVEL TO INDIA	NO TRAVEL TO INDIA	FARMER	0.13	0.076	1.71053	NEGATIVE	0.461	0.115	4.0087	EQUIVOCAL	0.332	0.11	3.01818	POSITIVE	0.104	0.092	1.13043	NEGATIVE	0	0	0	0	371
19	FEMALE	Banke	19	NO TRAVEL TO INDIA	TRAVEL TO INDIA	NOT FARMER	0.114	0.05	2.28	NEGATIVE	0.313	0.079	3.96203	EQUIVOCAL	0.193	0.182	1.06044	NEGATIVE	0.083	0.083	1	NEGATIVE	0	0	0	0	279
40	FEMALE	Rupandehi	20	NO TRAVEL TO INDIA	NO TRAVEL TO INDIA	FARMER	0.144	0.049	2.93878	NEGATIVE	0.232	0.059	3.9322	EQUIVOCAL	0.28	0.082	3.41463	POSITIVE	0.095	0.089	1.06742	NEGATIVE	0	0	24	77	123
20	MALE	Banke	20	TRAVEL TO INDIA	NO TRAVEL TO INDIA	NOT FARMER	0.046	0.025	1.84	NEGATIVE	0.507	0.129	3.93023	EQUIVOCAL	1.099	0.197	5.57868	POSITIVE	0.039	0.051	0.764706	NEGATIVE	83	246	252	0	264
62	MALE	Banke	62	TRAVEL TO INDIA	TRAVEL TO INDIA	FARMER	0.054	0.02	2.7	NEGATIVE	0.351	0.09	3.9	EQUIVOCAL	0.527	0.209	2.52153	EQUIVOCAL	0.025	0.026	0.961538	NEGATIVE	0	0	0	0	250
39	MALE	Rupandehi	39	NO TRAVEL TO INDIA	NO TRAVEL TO INDIA	FARMER	0.042	0.022	1.90909	NEGATIVE	0.261	0.067	3.89552	EQUIVOCAL	0.317	0.092	3.44565	POSITIVE	0.069	0.046	1.5	NEGATIVE	0	0	0	0	333
21	MALE	Rupandehi	21	TRAVEL TO INDIA	TRAVEL TO INDIA	FARMER	0.113	0.027	4.18519	EQUIVOCAL	0.354	0.091	3.89011	EQUIVOCAL	1.04	0.16	6.5	POSITIVE	0.067	0.056	1.19643	NEGATIVE	27	166	220	17	14
30	MALE	Rupandehi	30	NO TRAVEL TO INDIA	NO TRAVEL TO INDIA	FARMER	0.097	0.066	1.4697	NEGATIVE	0.291	0.075	3.88	EQUIVOCAL	1.183	0.072	16.4306	POSITIVE	0.06	0.056	1.07143	NEGATIVE	1907	4260	368	264	0
25	FEMALE	Rupandehi	25	NO TRAVEL TO INDIA	NO TRAVEL TO INDIA	NOT FARMER	0.067	0.027	2.48148	NEGATIVE	0.584	0.154	3.79221	EQUIVOCAL	0.174	0.137	1.27007	NEGATIVE	0.176	0.045	3.91111	POSITIVE	0	0	0	0	607
35	FEMALE	Rupandehi	13	TRAVEL TO INDIA	TRAVEL TO INDIA	FARMER	0.096	0.064	1.5	NEGATIVE	0.413	0.109	3.78899	EQUIVOCAL	0.295	0.112	2.63393	EQUIVOCAL	0.069	0.074	0.932432	NEGATIVE	0	0	0	0	451
40	MALE	Banke	40	NO TRAVEL TO INDIA	TRAVEL TO INDIA	NOT FARMER	0.055	0.031	1.77419	NEGATIVE	0.513	0.136	3.77206	EQUIVOCAL	0.306	0.161	1.90062	EQUIVOCAL	0.045	0.044	1.02273	NEGATIVE	0	0	0	0	478
47	MALE	Rupandehi	47	TRAVEL TO INDIA	NO TRAVEL TO INDIA	FARMER	0.116	0.084	1.38095	NEGATIVE	0.282	0.075	3.76	EQUIVOCAL	0.23	0.125	1.84	EQUIVOCAL	0.119	0.101	1.17822	NEGATIVE	0	0	0	0	288
45	FEMALE	Banke	45	NO TRAVEL TO INDIA	NO TRAVEL TO INDIA	FARMER	0.031	0.021	1.47619	NEGATIVE	0.349	0.093	3.75269	EQUIVOCAL	0.256	0.136	1.88235	EQUIVOCAL	0.038	0.035	1.08571	NEGATIVE	20	0	0	0	297
35	FEMALE	Banke	35	NO TRAVEL TO INDIA	NO TRAVEL TO INDIA	FARMER	0.075	0.023	3.26087	NEGATIVE	0.251	0.067	3.74627	EQUIVOCAL	0.239	0.173	1.3815	NEGATIVE	0.047	0.039	1.20513	NEGATIVE	0	0	0	0	2497
35	FEMALE	Rupandehi	15	NO TRAVEL TO INDIA	NO TRAVEL TO INDIA	FARMER	0.089	0.051	1.7451	NEGATIVE	0.495	0.134	3.69403	EQUIVOCAL	0.326	0.153	2.13072	EQUIVOCAL	0.066	0.074	0.891892	NEGATIVE	0	0	0	0	435
56	FEMALE	Banke	56	NO TRAVEL TO INDIA	NO TRAVEL TO INDIA	FARMER	0.084	0.037	2.27027	NEGATIVE	0.155	0.042	3.69048	EQUIVOCAL	0.143	0.107	1.33645	NEGATIVE	0.06	0.061	0.983607	NEGATIVE	0	0	0	0	213
35	FEMALE	Rupandehi	20	NO TRAVEL TO INDIA	NO TRAVEL TO INDIA	FARMER	0.109	0.061	1.78689	NEGATIVE	0.195	0.053	3.67925	EQUIVOCAL	0.134	0.083	1.61446	NEGATIVE	0.125	0.111	1.12613	NEGATIVE	0	0	0	0	520
45	FEMALE	Banke	45	NO TRAVEL TO INDIA	NO TRAVEL TO INDIA	FARMER	0.098	0.058	1.68966	NEGATIVE	0.22	0.06	3.66667	EQUIVOCAL	0.132	0.098	1.34694	NEGATIVE	0.099	0.103	0.961165	NEGATIVE	0	0	0	0	211
26	FEMALE	Rupandehi	16	NO TRAVEL TO INDIA	TRAVEL TO INDIA	FARMER	0.078	0.024	3.25	NEGATIVE	0.32	0.088	3.63636	EQUIVOCAL	0.235	0.068	3.45588	POSITIVE	0.066	0.065	1.01538	NEGATIVE	0	0	33	0	167
55	FEMALE	Rupandehi	40	NO TRAVEL TO INDIA	NO TRAVEL TO INDIA	FARMER	0.073	0.048	1.52083	NEGATIVE	0.149	0.041	3.63415	EQUIVOCAL	0.213	0.226	0.942478	NEGATIVE	0.058	0.04	1.45	NEGATIVE	0	0	0	0	0
33	FEMALE	Rupandehi	20	NO TRAVEL TO INDIA	NO TRAVEL TO INDIA	FARMER	0.045	0.027	1.66667	NEGATIVE	0.326	0.09	3.62222	EQUIVOCAL	0.439	0.171	2.56725	EQUIVOCAL	0.051	0.049	1.04082	NEGATIVE	0	0	0	0	148
35	FEMALE	Rupandehi	25	NO TRAVEL TO INDIA	NO TRAVEL TO INDIA	FARMER	0.116	0.079	1.46835	NEGATIVE	0.161	0.045	3.57778	EQUIVOCAL	0.192	0.13	1.47692	NEGATIVE	0.126	0.135	0.933333	NEGATIVE	0	0	0	0	21
30	MALE	Rupandehi	30	NO TRAVEL TO INDIA	NO TRAVEL TO INDIA	FARMER	0.094	0.02	4.7	EQUIVOCAL	0.225	0.063	3.57143	EQUIVOCAL	0.533	0.106	5.0283	POSITIVE	0.043	0.035	1.22857	NEGATIVE	32	673	50	68	288
40	FEMALE	Udayapur	40	NO TRAVEL TO INDIA	NO TRAVEL TO INDIA	NOT FARMER	0.093	0.033	2.81818	NEGATIVE	0.185	0.052	3.55769	EQUIVOCAL	0.133	0.11	1.20909	NEGATIVE	0.088	0.057	1.54386	NEGATIVE	0	0	0	0	94
29	FEMALE	Banke	14	NO TRAVEL TO INDIA	NO TRAVEL TO INDIA	FARMER	0.043	0.023	1.86957	NEGATIVE	0.418	0.118	3.54237	EQUIVOCAL	0.259	0.138	1.87681	EQUIVOCAL	0.035	0.035	1	NEGATIVE	0	0	0	0	119
19	MALE	Rupandehi	18	NO TRAVEL TO INDIA	NO TRAVEL TO INDIA	NOT FARMER	0.065	0.026	2.5	NEGATIVE	0.226	0.064	3.53125	EQUIVOCAL	0.2	0.136	1.47059	NEGATIVE	0.049	0.048	1.02083	NEGATIVE	16	0	0	246	441
28	MALE	Banke	28	TRAVEL TO INDIA	NO TRAVEL TO INDIA	FARMER	0.127	0.041	3.09756	NEGATIVE	0.201	0.057	3.52632	EQUIVOCAL	0.42	0.196	2.14286	EQUIVOCAL	0.078	0.074	1.05405	NEGATIVE	0	0	0	218	1313
30	FEMALE	Rupandehi	30	NO TRAVEL TO INDIA	NO TRAVEL TO INDIA	FARMER	0.087	0.053	1.64151	NEGATIVE	0.316	0.09	3.51111	EQUIVOCAL	0.167	0.134	1.24627	NEGATIVE	0.087	0.145	0.6	NEGATIVE	0	0	0	0	291
37	FEMALE	Udayapur	17	NO TRAVEL TO INDIA	TRAVEL TO INDIA	FARMER	0.075	0.024	3.125	NEGATIVE	0.526	0.151	3.48344	EQUIVOCAL	0.852	0.186	4.58065	POSITIVE	0.045	0.037	1.21622	NEGATIVE	0	59	13	0	220
38	FEMALE	Banke	38	NO TRAVEL TO INDIA	NO TRAVEL TO INDIA	FARMER	0.074	0.03	2.46667	NEGATIVE	0.456	0.131	3.48092	EQUIVOCAL	0.538	0.134	4.01493	POSITIVE	0.047	0.054	0.87037	NEGATIVE	14	93	0	0	240
22	FEMALE	Udayapur	22	NO TRAVEL TO INDIA	NO TRAVEL TO INDIA	NOT FARMER	0.121	0.086	1.40698	NEGATIVE	0.222	0.064	3.46875	EQUIVOCAL	1.009	0.084	12.0119	POSITIVE	0.122	0.121	1.00826	NEGATIVE	844	60	30	0	0
37	MALE	Banke	999	NO TRAVEL TO INDIA	NO TRAVEL TO INDIA	FARMER	0.082	0.043	1.90698	NEGATIVE	0.18	0.052	3.46154	EQUIVOCAL	0.424	0.127	3.33858	POSITIVE	0.096	0.099	0.969697	NEGATIVE	0	0	0	0	277
70	FEMALE	Banke	40	NO TRAVEL TO INDIA	NO TRAVEL TO INDIA	NOT FARMER	0.094	0.063	1.49206	NEGATIVE	0.183	0.053	3.45283	EQUIVOCAL	0.369	0.109	3.38532	POSITIVE	0.133	0.134	0.992537	NEGATIVE	283	16	0	83	40
52	MALE	Rupandehi	52	TRAVEL TO INDIA	TRAVEL TO INDIA	FARMER	0.092	0.031	2.96774	NEGATIVE	0.475	0.138	3.44203	EQUIVOCAL	0.298	0.167	1.78443	EQUIVOCAL	0.045	0.04	1.125	NEGATIVE	0	0	0	0	783
24	FEMALE	Udayapur	4	NO TRAVEL TO INDIA	NO TRAVEL TO INDIA	NOT FARMER	0.178	0.035	5.08571	EQUIVOCAL	0.255	0.075	3.4	EQUIVOCAL	0.218	0.124	1.75806	EQUIVOCAL	0.057	0.044	1.29545	NEGATIVE	0	0	0	0	136
19	FEMALE	Rupandehi	19	TRAVEL TO INDIA	TRAVEL TO INDIA	NOT FARMER	0.092	0.041	2.2439	NEGATIVE	0.213	0.063	3.38095	EQUIVOCAL	0.567	0.089	6.37079	POSITIVE	0.09	0.067	1.34328	NEGATIVE	101	2193	61	0	16083
35	FEMALE	Banke	20	TRAVEL TO INDIA	NO TRAVEL TO INDIA	FARMER	0.118	0.066	1.78788	NEGATIVE	0.213	0.063	3.38095	EQUIVOCAL	0.141	0.104	1.35577	NEGATIVE	0.129	0.126	1.02381	NEGATIVE	0	0	0	0	27
26	FEMALE	Rupandehi	10	TRAVEL TO INDIA	TRAVEL TO INDIA	FARMER	0.079	0.051	1.54902	NEGATIVE	0.448	0.133	3.36842	EQUIVOCAL	0.742	0.138	5.37681	POSITIVE	0.074	0.072	1.02778	NEGATIVE	112	756	0	0	288
49	MALE	Udayapur	49	NO TRAVEL TO INDIA	TRAVEL TO INDIA	NOT FARMER	0.068	0.024	2.83333	NEGATIVE	0.303	0.09	3.36667	EQUIVOCAL	0.208	0.151	1.37748	NEGATIVE	0.052	0.05	1.04	NEGATIVE	0	37	0	24	451
33	FEMALE	Rupandehi	15	TRAVEL TO INDIA	NO TRAVEL TO INDIA	FARMER	0.093	0.039	2.38462	NEGATIVE	0.195	0.058	3.36207	EQUIVOCAL	0.146	0.081	1.80247	EQUIVOCAL	0.064	0.064	1	NEGATIVE	13	19	0	67	277
32	FEMALE	Rupandehi	10	NO TRAVEL TO INDIA	NO TRAVEL TO INDIA	FARMER	0.11	0.064	1.71875	NEGATIVE	0.178	0.053	3.35849	EQUIVOCAL	0.213	0.03	7.1	POSITIVE	0.064	0.068	0.941176	NEGATIVE	0	0	0	0	71
24	FEMALE	Rupandehi	24	NO TRAVEL TO INDIA	NO TRAVEL TO INDIA	FARMER	0.071	0.034	2.08824	NEGATIVE	0.285	0.085	3.35294	EQUIVOCAL	0.31	0.172	1.80233	EQUIVOCAL	0.069	0.066	1.04545	NEGATIVE	0	0	0	0	141
30	FEMALE	Rupandehi	10	TRAVEL TO INDIA	TRAVEL TO INDIA	FARMER	0.153	0.133	1.15038	NEGATIVE	0.38	0.114	3.33333	EQUIVOCAL	0.898	0.176	5.10227	POSITIVE	0.139	0.138	1.00725	NEGATIVE	228	375	0	58	195
50	MALE	Rupandehi	50	NO TRAVEL TO INDIA	NO TRAVEL TO INDIA	NOT FARMER	0.052	0.029	1.7931	NEGATIVE	0.253	0.076	3.32895	EQUIVOCAL	0.371	0.143	2.59441	EQUIVOCAL	0.042	0.038	1.10526	NEGATIVE	0	0	0	0	662
22	MALE	Rupandehi	22	TRAVEL TO INDIA	NO TRAVEL TO INDIA	NOT FARMER	0.068	0.031	2.19355	NEGATIVE	0.208	0.063	3.30159	EQUIVOCAL	0.199	0.088	2.26136	EQUIVOCAL	0.057	0.054	1.05556	NEGATIVE	0	199	0	0	454
70	FEMALE	Rupandehi	70	NO TRAVEL TO INDIA	NO TRAVEL TO INDIA	NOT FARMER	0.057	0.022	2.59091	NEGATIVE	0.29	0.088	3.29545	EQUIVOCAL	0.258	0.139	1.85612	EQUIVOCAL	0.04	0.046	0.869565	NEGATIVE	0	0	0	0	397
19	FEMALE	Banke	5	NO TRAVEL TO INDIA	NO TRAVEL TO INDIA	NOT FARMER	0.078	0.024	3.25	NEGATIVE	0.135	0.041	3.29268	EQUIVOCAL	0.098	0.078	1.25641	NEGATIVE	0.039	0.039	1	NEGATIVE	11	0	0	19	1150
34	MALE	Rupandehi	12	NO TRAVEL TO INDIA	NO TRAVEL TO INDIA	NOT FARMER	0.098	0.035	2.8	NEGATIVE	0.265	0.081	3.2716	EQUIVOCAL	0.188	0.153	1.22876	NEGATIVE	0.078	0.07	1.11429	NEGATIVE	0	0	0	0	210
35	FEMALE	Udayapur	20	NO TRAVEL TO INDIA	NO TRAVEL TO INDIA	NOT FARMER	0.107	0.058	1.84483	NEGATIVE	0.195	0.06	3.25	EQUIVOCAL	0.213	0.159	1.33962	NEGATIVE	0.128	0.117	1.09402	NEGATIVE	0	0	0	0	58
40	MALE	Rupandehi	40	TRAVEL TO INDIA	NO TRAVEL TO INDIA	FARMER	0.068	0.028	2.42857	NEGATIVE	0.224	0.069	3.24638	EQUIVOCAL	0.754	0.161	4.68323	POSITIVE	0.041	0.043	0.953488	NEGATIVE	234	705	985	314	151
50	FEMALE	Rupandehi	50	NO TRAVEL TO INDIA	NO TRAVEL TO INDIA	FARMER	0.069	0.026	2.65385	NEGATIVE	0.136	0.042	3.2381	EQUIVOCAL	0.027	0.079	0.341772	NEGATIVE	0.032	0.032	1	NEGATIVE	0	0	0	0	548
28	MALE	Rupandehi	28	NO TRAVEL TO INDIA	NO TRAVEL TO INDIA	NOT FARMER	0.681	0.102	6.67647	POSITIVE	0.413	0.128	3.22656	EQUIVOCAL	0.683	0.098	6.96939	POSITIVE	0.092	0.082	1.12195	NEGATIVE	72	97	83	0	183
35	FEMALE	Rupandehi	20	NO TRAVEL TO INDIA	NO TRAVEL TO INDIA	FARMER	0.095	0.056	1.69643	NEGATIVE	0.49	0.152	3.22368	EQUIVOCAL	0.445	0.163	2.73006	EQUIVOCAL	0.099	0.095	1.04211	NEGATIVE	0	0	0	0	420
20	MALE	Rupandehi	10	NO TRAVEL TO INDIA	NO TRAVEL TO INDIA	NOT FARMER	0.057	0.03	1.9	NEGATIVE	0.533	0.166	3.21084	EQUIVOCAL	0.288	0.243	1.18519	NEGATIVE	0.043	0.046	0.934783	NEGATIVE	0	0	0	0	263
23	FEMALE	Udayapur	23	NO TRAVEL TO INDIA	NO TRAVEL TO INDIA	NOT FARMER	0.097	0.034	2.85294	NEGATIVE	0.281	0.088	3.19318	EQUIVOCAL	1.01	0.131	7.70992	POSITIVE	0.055	0.056	0.982143	NEGATIVE	833	1341	441	110	21
35	FEMALE	Rupandehi	18	NO TRAVEL TO INDIA	NO TRAVEL TO INDIA	FARMER	0.099	0.026	3.80769	NEGATIVE	0.239	0.075	3.18667	EQUIVOCAL	0.478	0.15	3.18667	POSITIVE	0.046	0.047	0.978723	NEGATIVE	321	106	0	82	1807
23	FEMALE	Banke	2	NO TRAVEL TO INDIA	NO TRAVEL TO INDIA	NOT FARMER	0.088	0.037	2.37838	NEGATIVE	0.209	0.066	3.16667	EQUIVOCAL	0.174	0.152	1.14474	NEGATIVE	0.052	0.049	1.06122	NEGATIVE	0	0	0	0	491
19	FEMALE	Rupandehi	19	NO TRAVEL TO INDIA	NO TRAVEL TO INDIA	NOT FARMER	1.008	0.023	43.8261	POSITIVE	0.333	0.106	3.14151	EQUIVOCAL	0.13	0.203	0.640394	NEGATIVE	0.032	0.035	0.914286	NEGATIVE	0	0	0	0	798
23	FEMALE	Banke	3	NO TRAVEL TO INDIA	NO TRAVEL TO INDIA	NOT FARMER	0.076	0.022	3.45455	NEGATIVE	0.273	0.087	3.13793	EQUIVOCAL	0.141	0.109	1.29358	NEGATIVE	0.037	0.049	0.755102	NEGATIVE	0	0	0	0	937
52	MALE	Rupandehi	52	TRAVEL TO INDIA	NO TRAVEL TO INDIA	NOT FARMER	0.109	0.066	1.65152	NEGATIVE	0.441	0.141	3.12766	EQUIVOCAL	0.251	0.112	2.24107	EQUIVOCAL	0.066	0.057	1.15789	NEGATIVE	0	0	0	0	123
22	MALE	Rupandehi	22	TRAVEL TO INDIA	NO TRAVEL TO INDIA	FARMER	0.124	0.032	3.875	NEGATIVE	0.103	0.033	3.12121	POSITIVE	0.175	0.094	1.8617	EQUIVOCAL	0.049	0.047	1.04255	NEGATIVE	0	0	0	0	320
69	FEMALE	Rupandehi	55	NO TRAVEL TO INDIA	NO TRAVEL TO INDIA	FARMER	0.054	0.025	2.16	NEGATIVE	0.298	0.096	3.10417	EQUIVOCAL	0.342	0.13	2.63077	EQUIVOCAL	0.056	0.041	1.36585	NEGATIVE	0	0	0	0	405
30	FEMALE	Rupandehi	15	TRAVEL TO INDIA	TRAVEL TO INDIA	FARMER	0.069	0.038	1.81579	NEGATIVE	0.25	0.081	3.08642	EQUIVOCAL	0.274	0.137	2	EQUIVOCAL	0.074	0.068	1.08824	NEGATIVE	0	273	0	0	258
55	MALE	Banke	55	NO TRAVEL TO INDIA	TRAVEL TO INDIA	FARMER	0.36	0.033	10.9091	POSITIVE	0.2	0.065	3.07692	EQUIVOCAL	0.332	0.156	2.12821	EQUIVOCAL	0.077	0.076	1.01316	NEGATIVE	0	0	0	0	1341
35	FEMALE	Banke	35	NO TRAVEL TO INDIA	NO TRAVEL TO INDIA	FARMER	0.191	0.141	1.35461	NEGATIVE	0.153	0.05	3.06	EQUIVOCAL	0.377	0.14	2.69286	EQUIVOCAL	0.23	0.223	1.03139	NEGATIVE	0	0	0	126	356
62	MALE	Rupandehi	62	NO TRAVEL TO INDIA	NO TRAVEL TO INDIA	FARMER	0.05	0.025	2	NEGATIVE	0.391	0.128	3.05469	EQUIVOCAL	0.343	0.114	3.00877	POSITIVE	0.044	0.041	1.07317	NEGATIVE	0	0	0	0	198
22	MALE	Udayapur	20	NO TRAVEL TO INDIA	NO TRAVEL TO INDIA	NOT FARMER	1.074	0.022	48.8182	POSITIVE	0.119	0.039	3.05128	EQUIVOCAL	0.096	0.069	1.3913	NEGATIVE	0.043	0.038	1.13158	NEGATIVE	0	0	0	0	4557
30	FEMALE	Rupandehi	3	NO TRAVEL TO INDIA	NO TRAVEL TO INDIA	FARMER	0.04	0.023	1.73913	NEGATIVE	0.386	0.127	3.03937	EQUIVOCAL	0.274	0.118	2.32203	EQUIVOCAL	0.031	0.03	1.03333	NEGATIVE	0	0	0	0	647
66	MALE	Rupandehi	66	NO TRAVEL TO INDIA	NO TRAVEL TO INDIA	FARMER	0.072	0.048	1.5	NEGATIVE	0.328	0.108	3.03704	EQUIVOCAL	0.178	0.117	1.52137	NEGATIVE	0.068	0.065	1.04615	NEGATIVE	0	0	0	0	88
45	FEMALE	Banke	45	NO TRAVEL TO INDIA	NO TRAVEL TO INDIA	FARMER	0.062	0.023	2.69565	NEGATIVE	0.188	0.062	3.03226	EQUIVOCAL	0.231	0.146	1.58219	NEGATIVE	0.036	0.035	1.02857	NEGATIVE	0	0	0	0	332
25	MALE	Banke	25	TRAVEL TO INDIA	NO TRAVEL TO INDIA	NOT FARMER	0.089	0.021	4.2381	EQUIVOCAL	0.284	0.094	3.02128	EQUIVOCAL	0.245	0.144	1.70139	NEGATIVE	0.049	0.05	0.98	NEGATIVE	0	0	0	0	344
20	FEMALE	Banke	10	TRAVEL TO INDIA	TRAVEL TO INDIA	NOT FARMER	0.04	0.026	1.53846	NEGATIVE	0.45	0.149	3.02013	EQUIVOCAL	0.394	0.173	2.27746	EQUIVOCAL	0.043	0.04	1.075	NEGATIVE	0	0	0	0	111
24	FEMALE	Rupandehi	24	TRAVEL TO INDIA	TRAVEL TO INDIA	NOT FARMER	0.113	0.04	2.825	NEGATIVE	0.175	0.058	3.01724	EQUIVOCAL	0.037	0.122	0.303279	NEGATIVE	0.105	0.105	1	NEGATIVE	0	0	0	0	787
30	FEMALE	Rupandehi	9	NO TRAVEL TO INDIA	TRAVEL TO INDIA	NOT FARMER	0.094	0.048	1.95833	NEGATIVE	0.171	0.057	3	EQUIVOCAL	0.977	0.279	3.50179	POSITIVE	0.086	0.089	0.966292	NEGATIVE	81	231	18	624	154
40	FEMALE	Rupandehi	28	TRAVEL TO INDIA	TRAVEL TO INDIA	NOT FARMER	0.11	0.024	4.58333	EQUIVOCAL	0.215	0.072	2.98611	EQUIVOCAL	0.227	0.171	1.32749	NEGATIVE	0.075	0.049	1.53061	NEGATIVE	0	0	0	0	316
30	FEMALE	Rupandehi	10	TRAVEL TO INDIA	TRAVEL TO INDIA	FARMER	0.043	0.026	1.65385	NEGATIVE	0.261	0.088	2.96591	EQUIVOCAL	0.171	0.119	1.43697	NEGATIVE	0.05	0.043	1.16279	NEGATIVE	0	0	0	0	217
59	MALE	Udayapur	15	NO TRAVEL TO INDIA	TRAVEL TO INDIA	FARMER	0.085	0.023	3.69565	NEGATIVE	0.21	0.071	2.95775	EQUIVOCAL	0.144	0.121	1.19008	NEGATIVE	0.036	0.036	1	NEGATIVE	0	0	0	0	764
30	FEMALE	Banke	30	NO TRAVEL TO INDIA	NO TRAVEL TO INDIA	FARMER	0.056	0.027	2.07407	NEGATIVE	0.139	0.047	2.95745	EQUIVOCAL	0.157	0.156	1.00641	NEGATIVE	0.266	0.048	5.54167	POSITIVE	0	0	0	0	80
19	MALE	Udayapur	19	NO TRAVEL TO INDIA	TRAVEL TO INDIA	FARMER	0.064	0.032	2	NEGATIVE	0.173	0.059	2.9322	EQUIVOCAL	0.147	0.128	1.14844	NEGATIVE	0.051	0.054	0.944444	NEGATIVE	0	0	0	0	692
31	FEMALE	Udayapur	13	NO TRAVEL TO INDIA	NO TRAVEL TO INDIA	FARMER	0.081	0.023	3.52174	NEGATIVE	0.143	0.049	2.91837	EQUIVOCAL	0.342	0.155	2.20645	EQUIVOCAL	0.041	0.047	0.87234	NEGATIVE	0	14	0	106	1595
45	MALE	Rupandehi	45	NO TRAVEL TO INDIA	NO TRAVEL TO INDIA	FARMER	0.142	0.032	4.4375	EQUIVOCAL	0.434	0.149	2.91275	EQUIVOCAL	0.191	0.122	1.56557	NEGATIVE	0.053	0.038	1.39474	NEGATIVE	0	0	0	0	108
25	FEMALE	Rupandehi	10	NO TRAVEL TO INDIA	TRAVEL TO INDIA	FARMER	0.041	0.028	1.46429	NEGATIVE	0.294	0.101	2.91089	EQUIVOCAL	0.454	0.158	2.87342	POSITIVE	0.055	0.052	1.05769	NEGATIVE	0	0	0	0	149
46	FEMALE	Rupandehi	30	TRAVEL TO INDIA	TRAVEL TO INDIA	FARMER	0.137	0.06	2.28333	NEGATIVE	0.119	0.041	2.90244	EQUIVOCAL	0.092	0.073	1.26027	NEGATIVE	0.093	0.092	1.01087	NEGATIVE	17	10	0	11	556
45	MALE	Banke	45	TRAVEL TO INDIA	TRAVEL TO INDIA	NOT FARMER	0.085	0.048	1.77083	NEGATIVE	0.119	0.041	2.90244	EQUIVOCAL	0.241	0.143	1.68531	EQUIVOCAL	0.074	0.075	0.986667	NEGATIVE	0	0	0	0	44
50	FEMALE	Banke	50	NO TRAVEL TO INDIA	NO TRAVEL TO INDIA	NOT FARMER	0.048	0.025	1.92	NEGATIVE	0.171	0.059	2.89831	EQUIVOCAL	0.902	0.166	5.43373	POSITIVE	0.046	0.043	1.06977	NEGATIVE	665	54	12	0	19
35	FEMALE	Udayapur	35	NO TRAVEL TO INDIA	NO TRAVEL TO INDIA	NOT FARMER	0.075	0.026	2.88462	NEGATIVE	0.208	0.072	2.88889	EQUIVOCAL	0.713	0.133	5.3609	POSITIVE	0.048	0.048	1	NEGATIVE	215	448	272	46	0
35	FEMALE	Udayapur	20	NO TRAVEL TO INDIA	NO TRAVEL TO INDIA	FARMER	0.078	0.037	2.10811	NEGATIVE	0.202	0.07	2.88571	EQUIVOCAL	0.199	0.128	1.55469	NEGATIVE	0.096	0.08	1.2	NEGATIVE	0	0	0	0	237
36	MALE	Rupandehi	36	NO TRAVEL TO INDIA	NO TRAVEL TO INDIA	FARMER	0.082	0.025	3.28	NEGATIVE	0.268	0.093	2.88172	EQUIVOCAL	0.965	0.18	5.36111	POSITIVE	0.049	0.048	1.02083	NEGATIVE	44	1783	39	11	96
25	FEMALE	Rupandehi	8	NO TRAVEL TO INDIA	NO TRAVEL TO INDIA	FARMER	0.081	0.034	2.38235	NEGATIVE	0.361	0.126	2.86508	EQUIVOCAL	0.425	0.186	2.28495	EQUIVOCAL	0.062	0.054	1.14815	NEGATIVE	0	0	0	0	726
20	MALE	Rupandehi	20	TRAVEL TO INDIA	NO TRAVEL TO INDIA	FARMER	0.052	0.026	2	NEGATIVE	0.256	0.09	2.84444	EQUIVOCAL	1.5	0.197	7.61421	POSITIVE	0.054	0.044	1.22727	NEGATIVE	2997	1306	663	116	0
20	FEMALE	Rupandehi	5	TRAVEL TO INDIA	NO TRAVEL TO INDIA	NOT FARMER	0.137	0.085	1.61176	NEGATIVE	0.272	0.096	2.83333	EQUIVOCAL	0.23	0.143	1.60839	NEGATIVE	0.108	0.074	1.45946	NEGATIVE	0	0	0	0	140
47	FEMALE	Rupandehi	25	TRAVEL TO INDIA	TRAVEL TO INDIA	FARMER	0.078	0.026	3	NEGATIVE	0.133	0.047	2.82979	EQUIVOCAL	0.187	0.16	1.16875	NEGATIVE	0.044	0.038	1.15789	NEGATIVE	0	11	0	0	1837
50	FEMALE	Udayapur	30	NO TRAVEL TO INDIA	NO TRAVEL TO INDIA	NOT FARMER	0.087	0.024	3.625	NEGATIVE	0.133	0.047	2.82979	EQUIVOCAL	0.134	0.078	1.71795	EQUIVOCAL	0.055	0.053	1.03774	NEGATIVE	0	13	0	0	470
40	FEMALE	Rupandehi	40	NO TRAVEL TO INDIA	NO TRAVEL TO INDIA	NOT FARMER	0.066	0.034	1.94118	NEGATIVE	0.322	0.114	2.82456	EQUIVOCAL	0.386	0.2	1.93	EQUIVOCAL	0.038	0.039	0.974359	NEGATIVE	0	0	0	0	188
35	FEMALE	Rupandehi	35	NO TRAVEL TO INDIA	NO TRAVEL TO INDIA	FARMER	0.077	0.06	1.28333	NEGATIVE	0.127	0.045	2.82222	EQUIVOCAL	0.179	0.114	1.57018	NEGATIVE	0.055	0.057	0.964912	NEGATIVE	0	10	0	0	161
45	FEMALE	Banke	45	NO TRAVEL TO INDIA	NO TRAVEL TO INDIA	FARMER	0.079	0.029	2.72414	NEGATIVE	0.287	0.102	2.81373	EQUIVOCAL	0.572	0.198	2.88889	POSITIVE	0.05	0.053	0.943396	NEGATIVE	0	0	0	0	755
27	MALE	Banke	27	TRAVEL TO INDIA	TRAVEL TO INDIA	FARMER	0.041	0.025	1.64	NEGATIVE	0.191	0.068	2.80882	EQUIVOCAL	1.018	0.144	7.06944	POSITIVE	0.054	0.046	1.17391	NEGATIVE	25	445	41	17	0
38	FEMALE	Banke	38	TRAVEL TO INDIA	TRAVEL TO INDIA	FARMER	0.084	0.029	2.89655	NEGATIVE	0.19	0.068	2.79412	EQUIVOCAL	0.155	0.134	1.15672	NEGATIVE	0.05	0.047	1.06383	NEGATIVE	0	13	0	0	424
70	FEMALE	Banke	70	TRAVEL TO INDIA	TRAVEL TO INDIA	NOT FARMER	0.108	0.093	1.16129	NEGATIVE	0.31	0.111	2.79279	EQUIVOCAL	0.539	0.177	3.0452	POSITIVE	0.15	0.149	1.00671	NEGATIVE	0	0	0	0	337
27	FEMALE	Banke	27	NO TRAVEL TO INDIA	TRAVEL TO INDIA	NOT FARMER	0.097	0.069	1.4058	NEGATIVE	0.201	0.072	2.79167	EQUIVOCAL	0.36	0.158	2.27848	EQUIVOCAL	0.142	0.135	1.05185	NEGATIVE	0	0	0	0	93
19	MALE	Banke	19	NO TRAVEL TO INDIA	TRAVEL TO INDIA	NOT FARMER	0.066	0.032	2.0625	NEGATIVE	0.385	0.138	2.78986	EQUIVOCAL	0.189	0.163	1.15951	NEGATIVE	0.057	0.068	0.838235	NEGATIVE	0	0	0	0	1203
19	MALE	Banke	19	NO TRAVEL TO INDIA	TRAVEL TO INDIA	NOT FARMER	0.073	0.048	1.52083	NEGATIVE	0.228	0.082	2.78049	EQUIVOCAL	0.317	0.155	2.04516	EQUIVOCAL	0.085	0.075	1.13333	NEGATIVE	0	0	0	0	106
35	MALE	Banke	35	TRAVEL TO INDIA	NO TRAVEL TO INDIA	FARMER	0.151	0.039	3.87179	NEGATIVE	0.161	0.058	2.77586	EQUIVOCAL	0.297	0.172	1.72674	EQUIVOCAL	0.077	0.074	1.04054	NEGATIVE	0	0	0	0	3749
25	FEMALE	Rupandehi	4	NO TRAVEL TO INDIA	NO TRAVEL TO INDIA	FARMER	0.049	0.024	2.04167	NEGATIVE	0.317	0.115	2.75652	EQUIVOCAL	0.971	0.096	10.1146	POSITIVE	0.068	0.043	1.5814	NEGATIVE	174	73	40	23	0
49	FEMALE	Rupandehi	49	TRAVEL TO INDIA	NO TRAVEL TO INDIA	FARMER	0.109	0.071	1.53521	NEGATIVE	0.157	0.057	2.75439	EQUIVOCAL	1.453	0.231	6.29004	POSITIVE	0.142	0.138	1.02899	NEGATIVE	266	129	2115	143	726
35	FEMALE	Rupandehi	20	TRAVEL TO INDIA	TRAVEL TO INDIA	NOT FARMER	0.109	0.029	3.75862	NEGATIVE	0.132	0.048	2.75	EQUIVOCAL	0.111	0.068	1.63235	NEGATIVE	0.074	0.048	1.54167	NEGATIVE	0	0	0	0	1006
30	MALE	Banke	30	NO TRAVEL TO INDIA	TRAVEL TO INDIA	FARMER	0.103	0.023	4.47826	EQUIVOCAL	0.096	0.035	2.74286	EQUIVOCAL	0.066	0.068	0.970588	NEGATIVE	0.04	0.037	1.08108	NEGATIVE	0	0	0	20	118
20	FEMALE	Banke	20	NO TRAVEL TO INDIA	NO TRAVEL TO INDIA	NOT FARMER	0.058	0.038	1.52632	NEGATIVE	0.311	0.114	2.72807	EQUIVOCAL	0.296	0.195	1.51795	NEGATIVE	0.045	0.034	1.32353	NEGATIVE	0	0	0	0	205
46	MALE	Banke	46	NO TRAVEL TO INDIA	NO TRAVEL TO INDIA	FARMER	0.059	0.024	2.45833	NEGATIVE	0.155	0.057	2.7193	EQUIVOCAL	0.263	0.177	1.48588	NEGATIVE	0.047	0.039	1.20513	NEGATIVE	0	0	0	0	195
30	FEMALE	Rupandehi	16	NO TRAVEL TO INDIA	NO TRAVEL TO INDIA	FARMER	0.182	0.116	1.56897	POSITIVE	0.403	0.149	2.7047	EQUIVOCAL	0.113	0.135	0.837037	NEGATIVE	0.126	0.117	1.07692	NEGATIVE	0	0	0	0	1462
19	MALE	Udayapur	15	NO TRAVEL TO INDIA	NO TRAVEL TO INDIA	NOT FARMER	0.109	0.044	2.47727	NEGATIVE	0.154	0.057	2.70175	EQUIVOCAL	0.173	0.101	1.71287	EQUIVOCAL	0.072	0.06	1.2	NEGATIVE	0	0	0	0	242
26	FEMALE	Rupandehi	16	NO TRAVEL TO INDIA	NO TRAVEL TO INDIA	FARMER	0.194	0.143	1.35664	NEGATIVE	0.251	0.093	2.69892	EQUIVOCAL	0.167	0.11	1.51818	NEGATIVE	0.225	0.214	1.0514	NEGATIVE	24	25	0	0	240
23	MALE	Banke	23	TRAVEL TO INDIA	TRAVEL TO INDIA	NOT FARMER	0.153	0.042	3.64286	NEGATIVE	0.121	0.045	2.68889	EQUIVOCAL	0.065	0.044	1.47727	NEGATIVE	0.117	0.069	1.69565	EQUIVOCAL	0	0	26	0	628
60	MALE	Rupandehi	60	NO TRAVEL TO INDIA	NO TRAVEL TO INDIA	FARMER	0.172	0.137	1.25547	NEGATIVE	0.238	0.089	2.67416	EQUIVOCAL	0.529	0.15	3.52667	POSITIVE	0.284	0.28	1.01429	NEGATIVE	106	54	83	14	319
35	FEMALE	Banke	35	TRAVEL TO INDIA	TRAVEL TO INDIA	FARMER	0.065	0.041	1.58537	NEGATIVE	0.303	0.114	2.65789	EQUIVOCAL	0.218	0.13	1.67692	EQUIVOCAL	0.065	0.199	0.326633	NEGATIVE	0	0	0	0	377
48	MALE	Banke	48	NO TRAVEL TO INDIA	NO TRAVEL TO INDIA	FARMER	0.046	0.028	1.64286	NEGATIVE	0.228	0.086	2.65116	EQUIVOCAL	0.215	0.127	1.69291	EQUIVOCAL	0.057	0.058	0.982759	NEGATIVE	0	0	0	0	81
42	MALE	Banke	42	NO TRAVEL TO INDIA	NO TRAVEL TO INDIA	FARMER	0.06	0.034	1.76471	NEGATIVE	0.22	0.083	2.6506	EQUIVOCAL	0.276	0.108	2.55556	EQUIVOCAL	0.064	0.059	1.08475	NEGATIVE	0	0	0	0	69
44	FEMALE	Udayapur	25	NO TRAVEL TO INDIA	NO TRAVEL TO INDIA	NOT FARMER	0.149	0.119	1.2521	NEGATIVE	0.279	0.106	2.63208	EQUIVOCAL	0.335	0.116	2.88793	POSITIVE	0.154	0.142	1.08451	NEGATIVE	0	0	0	0	101
36	MALE	Banke	36	NO TRAVEL TO INDIA	NO TRAVEL TO INDIA	FARMER	0.101	0.034	2.97059	NEGATIVE	0.139	0.053	2.62264	EQUIVOCAL	0.116	0.089	1.30337	NEGATIVE	0.058	0.058	1	NEGATIVE	0	0	0	0	435
29	FEMALE	Rupandehi	13	TRAVEL TO INDIA	TRAVEL TO INDIA	NOT FARMER	0.11	0.084	1.30952	NEGATIVE	0.118	0.045	2.62222	EQUIVOCAL	0.143	0.13	1.1	NEGATIVE	0.144	0.155	0.929032	NEGATIVE	0	0	0	0	57
30	FEMALE	Banke	30	NO TRAVEL TO INDIA	NO TRAVEL TO INDIA	NOT FARMER	0.104	0.045	2.31111	NEGATIVE	0.38	0.145	2.62069	EQUIVOCAL	0.194	0.155	1.25161	NEGATIVE	0.058	0.054	1.07407	NEGATIVE	0	0	0	0	98
27	FEMALE	Udayapur	15	NO TRAVEL TO INDIA	NO TRAVEL TO INDIA	FARMER	0.068	0.044	1.54545	NEGATIVE	0.267	0.102	2.61765	EQUIVOCAL	0.217	0.161	1.34783	NEGATIVE	0.052	0.051	1.01961	NEGATIVE	0	0	0	0	39
50	FEMALE	Rupandehi	50	NO TRAVEL TO INDIA	TRAVEL TO INDIA	FARMER	0.103	0.068	1.51471	NEGATIVE	0.259	0.099	2.61616	EQUIVOCAL	0.226	0.072	3.13889	POSITIVE	0.155	0.12	1.29167	NEGATIVE	0	0	20	0	33
38	FEMALE	Rupandehi	20	TRAVEL TO INDIA	TRAVEL TO INDIA	NOT FARMER	0.224	0.031	7.22581	POSITIVE	0.149	0.057	2.61404	EQUIVOCAL	0.11	0.049	2.2449	EQUIVOCAL	0.087	0.06	1.45	NEGATIVE	0	0	0	0	417
19	FEMALE	Banke	19	NO TRAVEL TO INDIA	NO TRAVEL TO INDIA	NOT FARMER	0.058	0.028	2.07143	NEGATIVE	0.285	0.11	2.59091	EQUIVOCAL	0.535	0.145	3.68966	POSITIVE	0.044	0.042	1.04762	NEGATIVE	0	0	0	0	173
75	MALE	Rupandehi	75	NO TRAVEL TO INDIA	NO TRAVEL TO INDIA	FARMER	0.111	0.032	3.46875	NEGATIVE	0.235	0.091	2.58242	EQUIVOCAL	0.351	0.157	2.23567	EQUIVOCAL	0.067	0.064	1.04688	NEGATIVE	0	0	27	0	1328
32	MALE	Banke	32	NO TRAVEL TO INDIA	NO TRAVEL TO INDIA	NOT FARMER	0.046	0.023	2	NEGATIVE	0.268	0.104	2.57692	EQUIVOCAL	0.274	0.208	1.31731	NEGATIVE	0.044	0.044	1	NEGATIVE	0	0	0	0	170
50	FEMALE	Rupandehi	40	NO TRAVEL TO INDIA	NO TRAVEL TO INDIA	FARMER	0.126	0.046	2.73913	NEGATIVE	0.156	0.061	2.55738	EQUIVOCAL	0.399	0.223	1.78924	EQUIVOCAL	0.084	0.07	1.2	NEGATIVE	0	0	0	52	914
42	FEMALE	Rupandehi	25	NO TRAVEL TO INDIA	NO TRAVEL TO INDIA	FARMER	0.138	0.03	4.6	EQUIVOCAL	0.24	0.094	2.55319	EQUIVOCAL	0.22	0.167	1.31737	NEGATIVE	0.051	0.049	1.04082	NEGATIVE	0	0	23	0	580
21	MALE	Rupandehi	21	NO TRAVEL TO INDIA	NO TRAVEL TO INDIA	FARMER	0.083	0.024	3.45833	NEGATIVE	0.268	0.105	2.55238	EQUIVOCAL	0.19	0.116	1.63793	NEGATIVE	0.037	0.06	0.616667	NEGATIVE	0	0	0	0	295
55	FEMALE	Rupandehi	45	NO TRAVEL TO INDIA	NO TRAVEL TO INDIA	NOT FARMER	0.07	0.034	2.05882	NEGATIVE	0.222	0.087	2.55172	EQUIVOCAL	0.276	0.115	2.4	EQUIVOCAL	0.041	0.042	0.97619	NEGATIVE	0	0	0	0	75
54	MALE	Rupandehi	54	TRAVEL TO INDIA	TRAVEL TO INDIA	FARMER	0.069	0.025	2.76	NEGATIVE	0.204	0.08	2.55	EQUIVOCAL	0.168	0.101	1.66337	EQUIVOCAL	0.048	0.051	0.941176	NEGATIVE	0	0	0	0	114
43	MALE	Rupandehi	43	NO TRAVEL TO INDIA	NO TRAVEL TO INDIA	FARMER	0.051	0.022	2.31818	NEGATIVE	0.295	0.117	2.52137	EQUIVOCAL	0.977	0.143	6.83217	POSITIVE	0.044	0.035	1.25714	NEGATIVE	1083	257	119	86	79
58	MALE	Rupandehi	58	NO TRAVEL TO INDIA	TRAVEL TO INDIA	FARMER	0.187	0.038	4.92105	EQUIVOCAL	0.364	0.145	2.51034	EQUIVOCAL	0.327	0.148	2.20946	EQUIVOCAL	0.075	0.082	0.914634	NEGATIVE	0	0	0	0	131
50	FEMALE	Udayapur	14	NO TRAVEL TO INDIA	NO TRAVEL TO INDIA	FARMER	0.154	0.02	7.7	POSITIVE	0.132	0.053	2.49057	EQUIVOCAL	0.188	0.103	1.82524	EQUIVOCAL	0.034	0.035	0.971429	NEGATIVE	15	0	0	0	211
69	MALE	Banke	30	NO TRAVEL TO INDIA	NO TRAVEL TO INDIA	FARMER	0.074	0.029	2.55172	NEGATIVE	0.206	0.083	2.48193	EQUIVOCAL	0.166	0.179	0.927374	NEGATIVE	0.045	0.044	1.02273	NEGATIVE	0	0	0	0	399
42	MALE	Udayapur	5	NO TRAVEL TO INDIA	NO TRAVEL TO INDIA	FARMER	0.06	0.035	1.71429	NEGATIVE	0.201	0.081	2.48148	EQUIVOCAL	1.373	0.209	6.56938	POSITIVE	0.08	0.077	1.03896	NEGATIVE	130	411	1229	57	30
19	MALE	Udayapur	19	NO TRAVEL TO INDIA	NO TRAVEL TO INDIA	NOT FARMER	0.079	0.052	1.51923	NEGATIVE	0.104	0.042	2.47619	EQUIVOCAL	0.124	0.116	1.06897	NEGATIVE	0.086	0.079	1.08861	NEGATIVE	0	0	0	0	0
36	FEMALE	Banke	20	TRAVEL TO INDIA	TRAVEL TO INDIA	FARMER	0.064	0.028	2.28571	NEGATIVE	0.151	0.061	2.47541	EQUIVOCAL	0.331	0.17	1.94706	EQUIVOCAL	0.053	0.045	1.17778	NEGATIVE	0	0	0	0	503
46	FEMALE	Udayapur	46	NO TRAVEL TO INDIA	NO TRAVEL TO INDIA	FARMER	0.062	0.042	1.47619	NEGATIVE	0.334	0.135	2.47407	EQUIVOCAL	0.256	0.193	1.32642	NEGATIVE	0.075	0.057	1.31579	NEGATIVE	0	0	0	0	507
56	MALE	Rupandehi	56	NO TRAVEL TO INDIA	NO TRAVEL TO INDIA	FARMER	0.12	0.074	1.62162	NEGATIVE	0.284	0.115	2.46957	EQUIVOCAL	0.397	0.156	2.54487	EQUIVOCAL	0.108	0.108	1	NEGATIVE	0	0	0	0	31
28	FEMALE	Banke	10	NO TRAVEL TO INDIA	NO TRAVEL TO INDIA	NOT FARMER	0.046	0.021	2.19048	NEGATIVE	0.241	0.098	2.45918	EQUIVOCAL	0.217	0.166	1.30723	NEGATIVE	0.041	0.046	0.891304	NEGATIVE	0	0	0	0	546
37	FEMALE	Rupandehi	20	NO TRAVEL TO INDIA	NO TRAVEL TO INDIA	FARMER	0.108	0.084	1.28571	NEGATIVE	0.228	0.093	2.45161	EQUIVOCAL	0.068	0.067	1.01493	NEGATIVE	0.126	0.121	1.04132	NEGATIVE	0	0	0	0	0
25	FEMALE	Rupandehi	8	NO TRAVEL TO INDIA	NO TRAVEL TO INDIA	FARMER	0.116	0.084	1.38095	NEGATIVE	0.294	0.12	2.45	EQUIVOCAL	0.2	0.138	1.44928	NEGATIVE	0.119	0.112	1.0625	NEGATIVE	0	0	0	0	644
54	FEMALE	Udayapur	15	NO TRAVEL TO INDIA	NO TRAVEL TO INDIA	FARMER	0.096	0.026	3.69231	NEGATIVE	0.061	0.025	2.44	EQUIVOCAL	0.14	0.101	1.38614	NEGATIVE	0.069	0.061	1.13115	NEGATIVE	0	0	0	29	1048
41	MALE	Udayapur	41	NO TRAVEL TO INDIA	NO TRAVEL TO INDIA	NOT FARMER	0.083	0.042	1.97619	NEGATIVE	0.1	0.041	2.43902	EQUIVOCAL	0.635	0.043	14.7674	POSITIVE	0.08	0.07	1.14286	NEGATIVE	221	939	162	0	0
46	MALE	Rupandehi	46	NO TRAVEL TO INDIA	NO TRAVEL TO INDIA	FARMER	0.098	0.039	2.51282	NEGATIVE	0.175	0.072	2.43056	EQUIVOCAL	0.272	0.08	3.4	POSITIVE	0.048	0.046	1.04348	NEGATIVE	0	0	0	0	127
30	FEMALE	Udayapur	10	NO TRAVEL TO INDIA	NO TRAVEL TO INDIA	FARMER	0.071	0.039	1.82051	NEGATIVE	0.269	0.111	2.42342	EQUIVOCAL	0.187	0.151	1.23841	NEGATIVE	0.067	0.062	1.08065	NEGATIVE	0	0	0	0	202
19	FEMALE	Rupandehi	19	NO TRAVEL TO INDIA	NO TRAVEL TO INDIA	NOT FARMER	0.054	0.031	1.74194	NEGATIVE	0.268	0.111	2.41441	EQUIVOCAL	0.376	0.187	2.0107	EQUIVOCAL	0.038	0.044	0.863636	NEGATIVE	0	0	0	0	165
60	FEMALE	Banke	45	NO TRAVEL TO INDIA	NO TRAVEL TO INDIA	NOT FARMER	0.07	0.035	2	NEGATIVE	0.376	0.156	2.41026	EQUIVOCAL	0.627	0.164	3.82317	POSITIVE	0.078	0.058	1.34483	NEGATIVE	0	25	11	11	90
20	MALE	Banke	20	TRAVEL TO INDIA	TRAVEL TO INDIA	FARMER	0.059	0.035	1.68571	NEGATIVE	0.325	0.135	2.40741	EQUIVOCAL	0.313	0.122	2.56557	EQUIVOCAL	0.046	0.046	1	NEGATIVE	112	335	85	74	114
20	MALE	Rupandehi	20	NO TRAVEL TO INDIA	TRAVEL TO INDIA	NOT FARMER	0.218	0.03	7.26667	POSITIVE	0.154	0.064	2.40625	EQUIVOCAL	1.065	0.22	4.84091	POSITIVE	0.045	0.044	1.02273	NEGATIVE	0	87	0	90	393
20	FEMALE	Rupandehi	3	NO TRAVEL TO INDIA	NO TRAVEL TO INDIA	FARMER	0.121	0.026	4.65385	EQUIVOCAL	0.339	0.141	2.40426	EQUIVOCAL	0.254	0.166	1.53012	NEGATIVE	0.04	0.043	0.930233	NEGATIVE	0	0	0	0	1136
24	MALE	Rupandehi	24	NO TRAVEL TO INDIA	NO TRAVEL TO INDIA	NOT FARMER	0.131	0.108	1.21296	NEGATIVE	0.196	0.082	2.39024	EQUIVOCAL	0.891	0.099	9	POSITIVE	0.099	0.093	1.06452	NEGATIVE	56	112	475	60	0
55	MALE	Banke	50	NO TRAVEL TO INDIA	NO TRAVEL TO INDIA	FARMER	0.144	0.031	4.64516	EQUIVOCAL	0.136	0.057	2.38596	EQUIVOCAL	0.22	0.076	2.89474	POSITIVE	0.062	0.056	1.10714	NEGATIVE	11	233	0	35	661
38	MALE	Rupandehi	0.58	TRAVEL TO INDIA	TRAVEL TO INDIA	FARMER	0.04	0.021	1.90476	NEGATIVE	0.317	0.133	2.38346	EQUIVOCAL	0.26	0.192	1.35417	NEGATIVE	0.046	0.038	1.21053	NEGATIVE	0	0	0	0	199
30	FEMALE	Rupandehi	15	TRAVEL TO INDIA	TRAVEL TO INDIA	FARMER	0.088	0.026	3.38462	NEGATIVE	0.374	0.157	2.38217	EQUIVOCAL	0.327	0.322	1.01553	NEGATIVE	0.043	0.042	1.02381	NEGATIVE	0	0	0	0	538
45	MALE	Banke	45	NO TRAVEL TO INDIA	NO TRAVEL TO INDIA	FARMER	0.097	0.059	1.64407	NEGATIVE	0.278	0.117	2.37607	EQUIVOCAL	0.209	0.14	1.49286	NEGATIVE	0.088	0.087	1.01149	NEGATIVE	0	0	0	0	163
30	FEMALE	Rupandehi	10	NO TRAVEL TO INDIA	NO TRAVEL TO INDIA	FARMER	0.071	0.038	1.86842	NEGATIVE	0.292	0.123	2.37398	EQUIVOCAL	0.227	0.156	1.45513	NEGATIVE	0.045	0.043	1.04651	NEGATIVE	0	0	0	0	217
22	MALE	Udayapur	22	NO TRAVEL TO INDIA	NO TRAVEL TO INDIA	NOT FARMER	0.085	0.036	2.36111	NEGATIVE	0.116	0.049	2.36735	EQUIVOCAL	0.165	0.142	1.16197	NEGATIVE	0.074	0.074	1	NEGATIVE	0	0	0	0	54
19	FEMALE	Rupandehi	19	NO TRAVEL TO INDIA	NO TRAVEL TO INDIA	NOT FARMER	0.128	0.024	5.33333	EQUIVOCAL	0.123	0.052	2.36538	EQUIVOCAL	0.511	0.176	2.90341	POSITIVE	0.065	0.042	1.54762	NEGATIVE	0	0	0	0	662
35	MALE	Banke	35	NO TRAVEL TO INDIA	NO TRAVEL TO INDIA	FARMER	0.127	0.074	1.71622	NEGATIVE	0.352	0.149	2.36242	EQUIVOCAL	0.289	0.147	1.96599	EQUIVOCAL	0.114	0.162	0.703704	NEGATIVE	0	0	0	0	69
59	MALE	Banke	59	NO TRAVEL TO INDIA	NO TRAVEL TO INDIA	FARMER	0.054	0.028	1.92857	NEGATIVE	0.247	0.105	2.35238	EQUIVOCAL	0.309	0.179	1.72626	EQUIVOCAL	0.049	0.049	1	NEGATIVE	0	0	0	0	213
70	FEMALE	Rupandehi	70	NO TRAVEL TO INDIA	NO TRAVEL TO INDIA	NOT FARMER	0.096	0.03	3.2	NEGATIVE	0.218	0.093	2.34409	EQUIVOCAL	0.404	0.247	1.63563	NEGATIVE	0.053	0.05	1.06	NEGATIVE	0	121	0	174	553
60	MALE	Banke	60	NO TRAVEL TO INDIA	NO TRAVEL TO INDIA	FARMER	0.062	0.035	1.77143	NEGATIVE	0.232	0.099	2.34343	EQUIVOCAL	0.175	0.119	1.47059	NEGATIVE	0.051	0.05	1.02	NEGATIVE	0	0	0	0	148
20	MALE	Rupandehi	20	NO TRAVEL TO INDIA	NO TRAVEL TO INDIA	NOT FARMER	0.035	0.021	1.66667	NEGATIVE	0.138	0.059	2.33898	EQUIVOCAL	0.148	0.152	0.973684	NEGATIVE	0.036	0.035	1.02857	NEGATIVE	0	0	0	0	0
35	FEMALE	Banke	14	TRAVEL TO INDIA	TRAVEL TO INDIA	FARMER	0.08	0.048	1.66667	NEGATIVE	0.145	0.062	2.33871	EQUIVOCAL	0.19	0.117	1.62393	NEGATIVE	0.087	0.086	1.01163	NEGATIVE	0	0	0	0	48
19	MALE	Rupandehi	19	TRAVEL TO INDIA	TRAVEL TO INDIA	FARMER	0.058	0.028	2.07143	NEGATIVE	0.243	0.104	2.33654	EQUIVOCAL	0.266	0.114	2.33333	EQUIVOCAL	0.069	0.044	1.56818	NEGATIVE	0	0	0	0	108
49	FEMALE	Udayapur	45	NO TRAVEL TO INDIA	NO TRAVEL TO INDIA	FARMER	0.06	0.025	2.4	NEGATIVE	0.13	0.056	2.32143	EQUIVOCAL	0.12	0.1	1.2	NEGATIVE	0.046	0.047	0.978723	NEGATIVE	0	0	0	0	671
75	FEMALE	Rupandehi	75	NO TRAVEL TO INDIA	NO TRAVEL TO INDIA	NOT FARMER	0.085	0.044	1.93182	NEGATIVE	0.111	0.048	2.3125	EQUIVOCAL	0.149	0.137	1.08759	NEGATIVE	0.075	0.078	0.961538	NEGATIVE	0	0	0	0	152
35	FEMALE	Banke	35	NO TRAVEL TO INDIA	TRAVEL TO INDIA	FARMER	0.095	0.028	3.39286	NEGATIVE	0.15	0.065	2.30769	EQUIVOCAL	0.181	0.158	1.14557	NEGATIVE	0.06	0.04	1.5	NEGATIVE	0	0	0	0	436
26	FEMALE	Udayapur	10	NO TRAVEL TO INDIA	NO TRAVEL TO INDIA	NOT FARMER	0.104	0.028	3.71429	NEGATIVE	0.323	0.14	2.30714	EQUIVOCAL	0.195	0.139	1.40288	NEGATIVE	0.038	0.037	1.02703	NEGATIVE	0	0	0	0	43
22	MALE	Rupandehi	22	TRAVEL TO INDIA	TRAVEL TO INDIA	FARMER	0.045	0.022	2.04545	NEGATIVE	0.327	0.142	2.30282	EQUIVOCAL	1.071	0.196	5.46429	POSITIVE	0.059	0.04	1.475	NEGATIVE	881	1097	421	311	112
19	MALE	Rupandehi	19	TRAVEL TO INDIA	TRAVEL TO INDIA	FARMER	0.112	0.096	1.16667	NEGATIVE	0.297	0.129	2.30233	EQUIVOCAL	0.228	0.17	1.34118	NEGATIVE	0.137	0.124	1.10484	NEGATIVE	0	0	0	0	350
33	FEMALE	Rupandehi	15	NO TRAVEL TO INDIA	TRAVEL TO INDIA	FARMER	0.113	0.06	1.88333	NEGATIVE	0.092	0.04	2.3	EQUIVOCAL	0.282	0.124	2.27419	EQUIVOCAL	0.109	0.101	1.07921	NEGATIVE	0	0	0	0	73
41	MALE	Udayapur	41	NO TRAVEL TO INDIA	NO TRAVEL TO INDIA	FARMER	0.189	0.136	1.38971	NEGATIVE	0.138	0.06	2.3	EQUIVOCAL	0.151	0.104	1.45192	NEGATIVE	0.214	0.216	0.990741	NEGATIVE	0	0	20	0	655
47	FEMALE	Rupandehi	29	TRAVEL TO INDIA	TRAVEL TO INDIA	FARMER	0.064	0.031	2.06452	NEGATIVE	0.232	0.101	2.29703	EQUIVOCAL	0.163	0.131	1.24427	NEGATIVE	0.048	0.045	1.06667	NEGATIVE	0	0	0	0	706
55	FEMALE	Rupandehi	55	NO TRAVEL TO INDIA	NO TRAVEL TO INDIA	FARMER	0.141	0.032	4.40625	EQUIVOCAL	0.087	0.038	2.28947	EQUIVOCAL	0.089	0.028	3.17857	POSITIVE	0.063	0.047	1.34043	NEGATIVE	0	0	0	0	3178
40	MALE	Rupandehi	40	NO TRAVEL TO INDIA	NO TRAVEL TO INDIA	FARMER	0.076	0.029	2.62069	NEGATIVE	0.274	0.12	2.28333	EQUIVOCAL	0.813	0.165	4.92727	POSITIVE	0.049	0.045	1.08889	NEGATIVE	11	340	15	20	58
35	FEMALE	Rupandehi	20	NO TRAVEL TO INDIA	NO TRAVEL TO INDIA	FARMER	0.154	0.032	4.8125	EQUIVOCAL	0.26	0.114	2.2807	EQUIVOCAL	0.266	0.177	1.50282	NEGATIVE	0.044	0.039	1.12821	NEGATIVE	0	0	0	0	828
40	MALE	Banke	40	TRAVEL TO INDIA	TRAVEL TO INDIA	FARMER	0.144	0.093	1.54839	NEGATIVE	0.205	0.09	2.27778	EQUIVOCAL	0.118	0.136	0.867647	NEGATIVE	0.158	0.151	1.04636	NEGATIVE	0	0	0	0	94
66	MALE	Rupandehi	66	TRAVEL TO INDIA	TRAVEL TO INDIA	FARMER	0.088	0.04	2.2	NEGATIVE	0.193	0.085	2.27059	EQUIVOCAL	0.237	0.142	1.66901	EQUIVOCAL	0.044	0.043	1.02326	NEGATIVE	0	0	0	0	628
36	FEMALE	Banke	36	NO TRAVEL TO INDIA	NO TRAVEL TO INDIA	FARMER	0.25	0.134	1.86567	NEGATIVE	0.27	0.119	2.26891	EQUIVOCAL	0.554	0.177	3.12994	POSITIVE	0.231	0.24	0.9625	NEGATIVE	0	0	0	0	832
45	FEMALE	Rupandehi	45	NO TRAVEL TO INDIA	NO TRAVEL TO INDIA	FARMER	0.065	0.03	2.16667	NEGATIVE	0.211	0.093	2.26882	EQUIVOCAL	0.44	0.153	2.87582	POSITIVE	0.04	0.044	0.909091	NEGATIVE	0	0	0	0	0
29	FEMALE	Udayapur	15	NO TRAVEL TO INDIA	NO TRAVEL TO INDIA	FARMER	0.06	0.028	2.14286	NEGATIVE	0.198	0.088	2.25	EQUIVOCAL	0.106	0.101	1.0495	NEGATIVE	0.086	0.052	1.65385	EQUIVOCAL	0	0	0	0	0
43	MALE	Rupandehi	43	NO TRAVEL TO INDIA	NO TRAVEL TO INDIA	FARMER	0.079	0.044	1.79545	NEGATIVE	0.108	0.048	2.25	EQUIVOCAL	0.286	0.086	3.32558	POSITIVE	0.083	0.08	1.0375	NEGATIVE	0	0	0	0	16
30	FEMALE	Rupandehi	20	TRAVEL TO INDIA	NO TRAVEL TO INDIA	NOT FARMER	0.114	0.026	4.38462	EQUIVOCAL	0.099	0.044	2.25	EQUIVOCAL	0.092	0.033	2.78788	EQUIVOCAL	0.071	0.077	0.922078	NEGATIVE	0	0	0	0	160
45	FEMALE	Banke	45	NO TRAVEL TO INDIA	TRAVEL TO INDIA	NOT FARMER	0.082	0.023	3.56522	NEGATIVE	0.092	0.041	2.2439	EQUIVOCAL	0.493	0.107	4.60748	POSITIVE	0.044	0.042	1.04762	NEGATIVE	207	1098	69	4131	455
20	MALE	Rupandehi	20	TRAVEL TO INDIA	NO TRAVEL TO INDIA	NOT FARMER	0.06	0.034	1.76471	NEGATIVE	0.223	0.1	2.23	EQUIVOCAL	1.472	0.083	17.7349	POSITIVE	0.055	0.052	1.05769	NEGATIVE	55	820	29	75	0
70	FEMALE	Rupandehi	55	TRAVEL TO INDIA	NO TRAVEL TO INDIA	NOT FARMER	0.11	0.03	3.66667	NEGATIVE	0.1	0.045	2.22222	EQUIVOCAL	0.265	0.099	2.67677	EQUIVOCAL	0.069	0.052	1.32692	NEGATIVE	0	0	0	0	0
54	FEMALE	Rupandehi	40	NO TRAVEL TO INDIA	TRAVEL TO INDIA	FARMER	0.124	0.045	2.75556	NEGATIVE	0.122	0.055	2.21818	EQUIVOCAL	0.288	0.178	1.61798	NEGATIVE	0.052	0.048	1.08333	NEGATIVE	0	0	0	0	210
60	MALE	Rupandehi	60	NO TRAVEL TO INDIA	TRAVEL TO INDIA	FARMER	0.167	0.078	2.14103	NEGATIVE	0.082	0.037	2.21622	EQUIVOCAL	0.627	0.19	3.3	POSITIVE	0.159	0.157	1.01274	NEGATIVE	0	70	0	192	1269
44	FEMALE	Udayapur	27	NO TRAVEL TO INDIA	NO TRAVEL TO INDIA	FARMER	0.039	0.024	1.625	NEGATIVE	0.186	0.084	2.21429	EQUIVOCAL	0.357	0.137	2.60584	EQUIVOCAL	0.04	0.037	1.08108	NEGATIVE	0	0	0	0	24
19	MALE	Rupandehi	19	NO TRAVEL TO INDIA	TRAVEL TO INDIA	NOT FARMER	0.105	0.088	1.19318	NEGATIVE	0.097	0.044	2.20455	EQUIVOCAL	0.091	0.092	0.98913	NEGATIVE	0.199	0.196	1.01531	NEGATIVE	50	0	12	0	1188
33	MALE	Rupandehi	33	TRAVEL TO INDIA	TRAVEL TO INDIA	FARMER	0.08	0.045	1.77778	NEGATIVE	0.33	0.15	2.2	EQUIVOCAL	0.364	0.144	2.52778	EQUIVOCAL	0.058	0.053	1.09434	NEGATIVE	0	0	0	0	120
47	MALE	Banke	47	NO TRAVEL TO INDIA	NO TRAVEL TO INDIA	FARMER	0.127	0.025	5.08	EQUIVOCAL	0.129	0.059	2.18644	EQUIVOCAL	0.171	0.102	1.67647	EQUIVOCAL	0.084	0.047	1.78723	EQUIVOCAL	0	0	0	0	70
45	FEMALE	Rupandehi	45	NO TRAVEL TO INDIA	NO TRAVEL TO INDIA	FARMER	0.1	0.052	1.92308	NEGATIVE	0.146	0.067	2.1791	EQUIVOCAL	0.063	0.063	1	NEGATIVE	0.088	0.086	1.02326	NEGATIVE	0	0	0	0	226
65	FEMALE	Banke	65	NO TRAVEL TO INDIA	NO TRAVEL TO INDIA	NOT FARMER	0.094	0.048	1.95833	NEGATIVE	0.233	0.107	2.17757	EQUIVOCAL	0.21	0.211	0.995261	NEGATIVE	0.076	0.071	1.07042	NEGATIVE	0	0	0	0	744
35	FEMALE	Rupandehi	15	TRAVEL TO INDIA	TRAVEL TO INDIA	FARMER	0.205	0.027	7.59259	POSITIVE	0.209	0.096	2.17708	EQUIVOCAL	0.232	0.136	1.70588	EQUIVOCAL	0.055	0.152	0.361842	NEGATIVE	0	0	0	0	477
60	MALE	Banke	60	NO TRAVEL TO INDIA	NO TRAVEL TO INDIA	FARMER	0.117	0.027	4.33333	EQUIVOCAL	0.137	0.063	2.1746	EQUIVOCAL	0.138	0.113	1.22124	NEGATIVE	0.049	0.047	1.04255	NEGATIVE	0	11	0	0	258
65	MALE	Udayapur	25	NO TRAVEL TO INDIA	TRAVEL TO INDIA	NOT FARMER	0.09	0.029	3.10345	NEGATIVE	0.13	0.06	2.16667	EQUIVOCAL	0.245	0.185	1.32432	NEGATIVE	0.05	0.048	1.04167	NEGATIVE	0	0	0	0	582
21	FEMALE	Banke	21	NO TRAVEL TO INDIA	TRAVEL TO INDIA	NOT FARMER	0.076	0.037	2.05405	NEGATIVE	0.236	0.109	2.16514	EQUIVOCAL	0.304	0.232	1.31034	NEGATIVE	0.063	0.057	1.10526	NEGATIVE	0	0	0	0	184
25	FEMALE	Rupandehi	15	NO TRAVEL TO INDIA	NO TRAVEL TO INDIA	FARMER	0.094	0.032	2.9375	NEGATIVE	0.305	0.141	2.16312	EQUIVOCAL	0.216	0.217	0.995392	NEGATIVE	0.063	0.047	1.34043	NEGATIVE	27	0	0	0	1044
65	FEMALE	Rupandehi	50	NO TRAVEL TO INDIA	NO TRAVEL TO INDIA	FARMER	0.034	0.022	1.54545	NEGATIVE	0.186	0.086	2.16279	EQUIVOCAL	0.181	0.087	2.08046	EQUIVOCAL	0.038	0.035	1.08571	NEGATIVE	0	0	0	0	93
25	FEMALE	Banke	15	TRAVEL TO INDIA	TRAVEL TO INDIA	NOT FARMER	0.075	0.02	3.75	NEGATIVE	0.255	0.118	2.16102	EQUIVOCAL	0.277	0.175	1.58286	NEGATIVE	0.041	0.078	0.525641	NEGATIVE	0	0	0	0	154
60	FEMALE	Rupandehi	45	NO TRAVEL TO INDIA	NO TRAVEL TO INDIA	FARMER	0.085	0.034	2.5	NEGATIVE	0.237	0.11	2.15455	EQUIVOCAL	0.282	0.131	2.15267	EQUIVOCAL	0.044	0.051	0.862745	NEGATIVE	0	0	0	0	55
22	FEMALE	Udayapur	22	NO TRAVEL TO INDIA	NO TRAVEL TO INDIA	NOT FARMER	0.097	0.044	2.20455	NEGATIVE	0.129	0.06	2.15	EQUIVOCAL	0.836	0.107	7.81308	POSITIVE	0.074	0.069	1.07246	NEGATIVE	51	673	36	29	0
35	FEMALE	Rupandehi	20	NO TRAVEL TO INDIA	NO TRAVEL TO INDIA	FARMER	0.06	0.044	1.36364	NEGATIVE	0.204	0.095	2.14737	EQUIVOCAL	0.289	0.158	1.82911	EQUIVOCAL	0.059	0.071	0.830986	NEGATIVE	0	0	0	0	144
26	MALE	Udayapur	26	NO TRAVEL TO INDIA	NO TRAVEL TO INDIA	NOT FARMER	0.066	0.028	2.35714	NEGATIVE	0.219	0.102	2.14706	EQUIVOCAL	0.247	0.151	1.63576	NEGATIVE	0.051	0.041	1.2439	NEGATIVE	0	0	0	0	347
26	FEMALE	Banke	26	NO TRAVEL TO INDIA	NO TRAVEL TO INDIA	NOT FARMER	0.106	0.038	2.78947	NEGATIVE	0.103	0.048	2.14583	EQUIVOCAL	0.246	0.135	1.82222	EQUIVOCAL	0.062	0.059	1.05085	NEGATIVE	0	10	0	0	554
60	MALE	Rupandehi	60	TRAVEL TO INDIA	NO TRAVEL TO INDIA	FARMER	0.076	0.024	3.16667	NEGATIVE	0.268	0.125	2.144	EQUIVOCAL	0.681	0.185	3.68108	POSITIVE	0.047	0.049	0.959184	NEGATIVE	0	226	13	79	742
25	FEMALE	Rupandehi	7	NO TRAVEL TO INDIA	NO TRAVEL TO INDIA	FARMER	0.347	0.026	13.3462	POSITIVE	0.201	0.094	2.1383	EQUIVOCAL	0.147	0.128	1.14844	NEGATIVE	0.043	0.048	0.895833	NEGATIVE	0	0	0	0	653
55	FEMALE	Rupandehi	55	TRAVEL TO INDIA	TRAVEL TO INDIA	FARMER	0.108	0.082	1.31707	NEGATIVE	0.259	0.122	2.12295	EQUIVOCAL	0.216	0.156	1.38462	NEGATIVE	0.105	0.11	0.954545	NEGATIVE	0	0	0	0	447
52	FEMALE	Rupandehi	35	NO TRAVEL TO INDIA	NO TRAVEL TO INDIA	FARMER	0.15	0.034	4.41176	NEGATIVE	0.301	0.142	2.11972	EQUIVOCAL	0.262	0.113	2.31858	EQUIVOCAL	0.045	0.051	0.882353	NEGATIVE	0	0	0	0	34
19	MALE	Rupandehi	19	NO TRAVEL TO INDIA	TRAVEL TO INDIA	FARMER	0.038	0.022	1.72727	NEGATIVE	0.133	0.063	2.11111	EQUIVOCAL	0.281	0.149	1.88591	EQUIVOCAL	0.043	0.049	0.877551	NEGATIVE	0	0	0	0	122
55	MALE	Banke	55	TRAVEL TO INDIA	TRAVEL TO INDIA	FARMER	0.073	0.027	2.7037	NEGATIVE	0.282	0.134	2.10448	EQUIVOCAL	0.412	0.131	3.14504	POSITIVE	0.046	0.038	1.21053	NEGATIVE	0	86	0	0	48
72	MALE	Rupandehi	72	NO TRAVEL TO INDIA	NO TRAVEL TO INDIA	FARMER	0.039	0.022	1.77273	NEGATIVE	0.248	0.118	2.10169	EQUIVOCAL	0.095	0.134	0.708955	NEGATIVE	0.036	0.034	1.05882	NEGATIVE	0	0	0	0	33
59	FEMALE	Udayapur	45	NO TRAVEL TO INDIA	NO TRAVEL TO INDIA	FARMER	0.073	0.033	2.21212	NEGATIVE	0.109	0.052	2.09615	EQUIVOCAL	0.138	0.107	1.28972	NEGATIVE	0.06	0.054	1.11111	NEGATIVE	0	0	0	0	98
45	FEMALE	Banke	45	NO TRAVEL TO INDIA	NO TRAVEL TO INDIA	FARMER	0.081	0.024	3.375	NEGATIVE	0.096	0.046	2.08696	EQUIVOCAL	0.164	0.123	1.33333	NEGATIVE	0.044	0.049	0.897959	NEGATIVE	0	0	0	21	136
40	MALE	Udayapur	15	NO TRAVEL TO INDIA	NO TRAVEL TO INDIA	FARMER	0.116	0.104	1.11538	NEGATIVE	0.091	0.044	2.06818	EQUIVOCAL	0.401	0.095	4.22105	POSITIVE	0.189	0.187	1.0107	NEGATIVE	0	0	0	0	40
50	FEMALE	Rupandehi	40	NO TRAVEL TO INDIA	NO TRAVEL TO INDIA	FARMER	0.127	0.036	3.52778	NEGATIVE	0.124	0.06	2.06667	EQUIVOCAL	0.123	0.101	1.21782	NEGATIVE	0.085	0.063	1.34921	NEGATIVE	0	0	0	0	404
48	MALE	Rupandehi	48	NO TRAVEL TO INDIA	TRAVEL TO INDIA	FARMER	0.086	0.044	1.95455	NEGATIVE	0.126	0.061	2.06557	EQUIVOCAL	0.788	0.082	9.60976	POSITIVE	0.087	0.06	1.45	NEGATIVE	164	2043	25	0	22
40	MALE	Rupandehi	40	TRAVEL TO INDIA	NO TRAVEL TO INDIA	FARMER	0.059	0.027	2.18519	NEGATIVE	0.19	0.092	2.06522	EQUIVOCAL	0.703	0.141	4.98582	POSITIVE	0.065	0.043	1.51163	NEGATIVE	10320	113	265	0	11
19	MALE	Banke	19	TRAVEL TO INDIA	TRAVEL TO INDIA	NOT FARMER	0.097	0.044	2.20455	NEGATIVE	0.095	0.046	2.06522	EQUIVOCAL	0.14	0.139	1.00719	NEGATIVE	0.088	0.076	1.15789	NEGATIVE	0	0	0	0	1380
24	MALE	Banke	24	TRAVEL TO INDIA	TRAVEL TO INDIA	FARMER	0.061	0.046	1.32609	NEGATIVE	0.284	0.138	2.05797	EQUIVOCAL	0.205	0.188	1.09043	NEGATIVE	0.051	0.05	1.02	NEGATIVE	0	0	0	0	144
22	FEMALE	Udayapur	20	NO TRAVEL TO INDIA	NO TRAVEL TO INDIA	NOT FARMER	0.068	0.038	1.78947	NEGATIVE	0.109	0.053	2.0566	EQUIVOCAL	0.987	0.032	30.8438	POSITIVE	0.065	0.062	1.04839	NEGATIVE	113	45	30	11	132
79	MALE	Rupandehi	79	NO TRAVEL TO INDIA	NO TRAVEL TO INDIA	NOT FARMER	0.342	0.046	7.43478	POSITIVE	0.22	0.107	2.05607	EQUIVOCAL	0.235	0.126	1.86508	EQUIVOCAL	0.074	0.069	1.07246	NEGATIVE	0	0	0	0	497
35	FEMALE	Rupandehi	35	TRAVEL TO INDIA	TRAVEL TO INDIA	NOT FARMER	0.057	0.023	2.47826	NEGATIVE	0.191	0.093	2.05376	EQUIVOCAL	0.189	0.109	1.73394	EQUIVOCAL	0.076	0.047	1.61702	NEGATIVE	0	0	0	0	124
19	FEMALE	Banke	2	NO TRAVEL TO INDIA	NO TRAVEL TO INDIA	NOT FARMER	0.073	0.024	3.04167	NEGATIVE	0.211	0.103	2.04854	EQUIVOCAL	0.164	0.142	1.15493	NEGATIVE	0.06	0.043	1.39535	NEGATIVE	0	0	0	0	967
30	MALE	Udayapur	30	NO TRAVEL TO INDIA	NO TRAVEL TO INDIA	NOT FARMER	0.092	0.066	1.39394	NEGATIVE	0.17	0.083	2.04819	EQUIVOCAL	0.206	0.068	3.02941	POSITIVE	0.073	0.071	1.02817	NEGATIVE	0	0	0	0	49
70	FEMALE	Banke	70	NO TRAVEL TO INDIA	TRAVEL TO INDIA	NOT FARMER	0.046	0.038	1.21053	NEGATIVE	0.262	0.128	2.04688	EQUIVOCAL	0.308	0.153	2.01307	EQUIVOCAL	0.057	0.056	1.01786	NEGATIVE	12	0	32	0	131
43	MALE	Udayapur	43	NO TRAVEL TO INDIA	NO TRAVEL TO INDIA	NOT FARMER	0.079	0.052	1.51923	NEGATIVE	0.181	0.089	2.03371	EQUIVOCAL	0.306	0.117	2.61538	EQUIVOCAL	0.054	0.054	1	NEGATIVE	0	0	0	0	134
65	MALE	Rupandehi	65	NO TRAVEL TO INDIA	NO TRAVEL TO INDIA	FARMER	0.079	0.025	3.16	NEGATIVE	0.292	0.144	2.02778	EQUIVOCAL	0.229	0.271	0.845018	NEGATIVE	0.037	0.039	0.948718	NEGATIVE	0	0	0	0	123
26	FEMALE	Rupandehi	15	NO TRAVEL TO INDIA	NO TRAVEL TO INDIA	FARMER	0.112	0.051	2.19608	NEGATIVE	0.095	0.047	2.02128	EQUIVOCAL	0.049	0.032	1.53125	NEGATIVE	0.089	0.091	0.978022	NEGATIVE	0	0	0	0	828
65	MALE	Rupandehi	65	NO TRAVEL TO INDIA	NO TRAVEL TO INDIA	FARMER	0.146	0.063	2.31746	NEGATIVE	0.099	0.049	2.02041	EQUIVOCAL	0.173	0.112	1.54464	NEGATIVE	0.098	0.093	1.05376	NEGATIVE	0	22	0	42	224
22	FEMALE	Udayapur	4	NO TRAVEL TO INDIA	NO TRAVEL TO INDIA	NOT FARMER	0.077	0.058	1.32759	NEGATIVE	0.258	0.128	2.01562	EQUIVOCAL	0.157	0.241	0.651452	NEGATIVE	0.073	0.074	0.986486	NEGATIVE	0	0	0	0	110
50	MALE	Banke	50	TRAVEL TO INDIA	TRAVEL TO INDIA	FARMER	0.167	0.02	8.35	POSITIVE	0.302	0.151	2	EQUIVOCAL	0.249	0.172	1.44767	NEGATIVE	0.06	0.031	1.93548	EQUIVOCAL	0	0	0	0	193
45	FEMALE	Rupandehi	30	NO TRAVEL TO INDIA	NO TRAVEL TO INDIA	NOT FARMER	0.108	0.048	2.25	NEGATIVE	0.21	0.105	2	EQUIVOCAL	0.172	0.123	1.39837	NEGATIVE	0.067	0.062	1.08065	NEGATIVE	0	0	0	0	97
60	FEMALE	Rupandehi	60	TRAVEL TO INDIA	NO TRAVEL TO INDIA	NOT FARMER	0.101	0.061	1.65574	NEGATIVE	0.162	0.081	2	EQUIVOCAL	0.162	0.126	1.28571	NEGATIVE	0.079	0.075	1.05333	NEGATIVE	0	0	0	0	180
24	FEMALE	Rupandehi	24	NO TRAVEL TO INDIA	NO TRAVEL TO INDIA	NOT FARMER	0.037	0.028	1.32143	NEGATIVE	0.147	0.074	1.98649	NEGATIVE	0.129	0.113	1.14159	NEGATIVE	0.034	0.033	1.0303	NEGATIVE	0	0	0	0	230
19	FEMALE	Rupandehi	19	TRAVEL TO INDIA	TRAVEL TO INDIA	NOT FARMER	0.059	0.03	1.96667	NEGATIVE	0.292	0.147	1.98639	NEGATIVE	0.459	0.278	1.65108	EQUIVOCAL	0.051	0.048	1.0625	NEGATIVE	0	0	0	0	247
56	MALE	Rupandehi	56	TRAVEL TO INDIA	NO TRAVEL TO INDIA	FARMER	0.063	0.024	2.625	NEGATIVE	0.21	0.106	1.98113	NEGATIVE	0.333	0.156	2.13462	EQUIVOCAL	0.036	0.037	0.972973	NEGATIVE	0	0	0	0	33
23	MALE	Banke	23	TRAVEL TO INDIA	TRAVEL TO INDIA	FARMER	0.087	0.042	2.07143	NEGATIVE	0.176	0.089	1.97753	NEGATIVE	0.236	0.164	1.43902	NEGATIVE	0.062	0.088	0.704545	NEGATIVE	0	0	0	0	642
30	FEMALE	Banke	30	NO TRAVEL TO INDIA	TRAVEL TO INDIA	FARMER	0.147	0.067	2.19403	NEGATIVE	0.126	0.064	1.96875	NEGATIVE	0.194	0.129	1.50388	NEGATIVE	0.119	0.112	1.0625	NEGATIVE	0	0	0	0	232
50	FEMALE	Rupandehi	35	NO TRAVEL TO INDIA	NO TRAVEL TO INDIA	FARMER	0.057	0.02	2.85	NEGATIVE	0.171	0.087	1.96552	NEGATIVE	0.18	0.157	1.1465	NEGATIVE	0.036	0.035	1.02857	NEGATIVE	0	0	0	0	125
38	MALE	Rupandehi	24	TRAVEL TO INDIA	NO TRAVEL TO INDIA	FARMER	0.044	0.022	2	NEGATIVE	0.108	0.055	1.96364	NEGATIVE	0.075	0.042	1.78571	EQUIVOCAL	0.031	0.032	0.96875	NEGATIVE	0	0	0	0	306
55	MALE	Banke	25	NO TRAVEL TO INDIA	NO TRAVEL TO INDIA	FARMER	0.077	0.04	1.925	NEGATIVE	0.133	0.068	1.95588	NEGATIVE	0.531	0.131	4.05344	POSITIVE	0.048	0.063	0.761905	NEGATIVE	0	0	0	0	78
49	FEMALE	Rupandehi	30	TRAVEL TO INDIA	TRAVEL TO INDIA	NOT FARMER	0.083	0.038	2.18421	NEGATIVE	0.078	0.04	1.95	NEGATIVE	0.309	0.176	1.75568	EQUIVOCAL	0.064	0.061	1.04918	NEGATIVE	0	0	0	0	352
54	FEMALE	Banke	54	TRAVEL TO INDIA	TRAVEL TO INDIA	NOT FARMER	0.067	0.026	2.57692	NEGATIVE	0.154	0.079	1.94937	NEGATIVE	0.171	0.165	1.03636	NEGATIVE	0.037	0.035	1.05714	NEGATIVE	0	0	0	0	122
60	MALE	Rupandehi	60	NO TRAVEL TO INDIA	NO TRAVEL TO INDIA	FARMER	0.061	0.027	2.25926	NEGATIVE	0.103	0.053	1.9434	NEGATIVE	0.094	0.08	1.175	NEGATIVE	0.041	0.043	0.953488	NEGATIVE	0	0	0	0	196
60	FEMALE	Rupandehi	60	NO TRAVEL TO INDIA	NO TRAVEL TO INDIA	NOT FARMER	0.153	0.12	1.275	NEGATIVE	0.099	0.051	1.94118	NEGATIVE	0.112	0.088	1.27273	NEGATIVE	0.17	0.179	0.949721	NEGATIVE	0	0	0	0	260
54	FEMALE	Rupandehi	38	NO TRAVEL TO INDIA	NO TRAVEL TO INDIA	FARMER	0.081	0.023	3.52174	NEGATIVE	0.095	0.049	1.93878	NEGATIVE	0.22	0.169	1.30178	NEGATIVE	0.049	0.043	1.13953	NEGATIVE	0	0	0	15	284
20	FEMALE	Banke	20	NO TRAVEL TO INDIA	NO TRAVEL TO INDIA	FARMER	0.078	0.044	1.77273	NEGATIVE	0.265	0.137	1.93431	NEGATIVE	0.208	0.156	1.33333	NEGATIVE	0.052	0.065	0.8	NEGATIVE	0	0	0	0	925
50	FEMALE	Udayapur	22	NO TRAVEL TO INDIA	TRAVEL TO INDIA	NOT FARMER	0.043	0.03	1.43333	NEGATIVE	0.205	0.106	1.93396	NEGATIVE	0.176	0.149	1.18121	NEGATIVE	0.054	0.052	1.03846	NEGATIVE	0	0	0	0	246
25	MALE	Rupandehi	25	NO TRAVEL TO INDIA	NO TRAVEL TO INDIA	FARMER	0.038	0.021	1.80952	NEGATIVE	0.319	0.165	1.93333	NEGATIVE	0.258	0.217	1.18894	NEGATIVE	0.057	0.035	1.62857	NEGATIVE	0	0	0	0	117
19	FEMALE	Rupandehi	19	NO TRAVEL TO INDIA	NO TRAVEL TO INDIA	FARMER	0.047	0.027	1.74074	NEGATIVE	0.203	0.105	1.93333	NEGATIVE	0.309	0.154	2.00649	EQUIVOCAL	0.043	0.043	1	NEGATIVE	0	0	0	0	163
75	FEMALE	Rupandehi	75	NO TRAVEL TO INDIA	NO TRAVEL TO INDIA	NOT FARMER	0.077	0.031	2.48387	NEGATIVE	0.112	0.058	1.93103	NEGATIVE	0.152	0.138	1.10145	NEGATIVE	0.055	0.049	1.12245	NEGATIVE	0	0	0	0	297
35	FEMALE	Rupandehi	17	NO TRAVEL TO INDIA	TRAVEL TO INDIA	FARMER	0.072	0.035	2.05714	NEGATIVE	0.135	0.07	1.92857	NEGATIVE	0.147	0.116	1.26724	NEGATIVE	0.057	0.057	1	NEGATIVE	0	0	0	0	140
43	FEMALE	Rupandehi	43	NO TRAVEL TO INDIA	NO TRAVEL TO INDIA	FARMER	0.091	0.027	3.37037	NEGATIVE	0.235	0.122	1.92623	NEGATIVE	0.204	0.229	0.89083	NEGATIVE	0.047	0.039	1.20513	NEGATIVE	0	0	0	0	367
55	MALE	Rupandehi	55	TRAVEL TO INDIA	TRAVEL TO INDIA	FARMER	0.126	0.038	3.31579	NEGATIVE	0.165	0.086	1.9186	NEGATIVE	0.21	0.194	1.08247	NEGATIVE	0.077	0.066	1.16667	NEGATIVE	0	0	0	0	1000
55	FEMALE	Rupandehi	40	NO TRAVEL TO INDIA	NO TRAVEL TO INDIA	FARMER	0.066	0.042	1.57143	NEGATIVE	0.209	0.109	1.91743	NEGATIVE	0.325	0.269	1.20818	POSITIVE	0.471	0.043	10.9535	POSITIVE	0	0	0	0	96
22	MALE	Rupandehi	22	TRAVEL TO INDIA	TRAVEL TO INDIA	NOT FARMER	0.179	0.123	1.45528	NEGATIVE	0.221	0.116	1.90517	NEGATIVE	0.269	0.162	1.66049	EQUIVOCAL	0.147	0.123	1.19512	NEGATIVE	0	0	0	0	55
60	FEMALE	Rupandehi	45	NO TRAVEL TO INDIA	NO TRAVEL TO INDIA	FARMER	0.146	0.046	3.17391	NEGATIVE	0.112	0.059	1.89831	NEGATIVE	0.112	0.08	1.4	NEGATIVE	0.092	0.084	1.09524	NEGATIVE	0	312	0	0	307
32	MALE	Udayapur	32	NO TRAVEL TO INDIA	NO TRAVEL TO INDIA	FARMER	0.102	0.033	3.09091	NEGATIVE	0.11	0.058	1.89655	NEGATIVE	0.131	0.106	1.23585	NEGATIVE	0.074	0.054	1.37037	NEGATIVE	0	477	0	0	0
55	MALE	Rupandehi	55	TRAVEL TO INDIA	NO TRAVEL TO INDIA	FARMER	0.051	0.03	1.7	NEGATIVE	0.237	0.125	1.896	NEGATIVE	0.519	0.224	2.31696	EQUIVOCAL	0.049	0.044	1.11364	NEGATIVE	0	0	0	0	107
21	MALE	Rupandehi	21	TRAVEL TO INDIA	TRAVEL TO INDIA	FARMER	0.122	0.024	5.08333	EQUIVOCAL	0.147	0.078	1.88462	NEGATIVE	0.127	0.107	1.18692	NEGATIVE	0.04	0.043	0.930233	NEGATIVE	0	0	0	0	0
59	FEMALE	Udayapur	40	TRAVEL TO INDIA	NO TRAVEL TO INDIA	FARMER	0.081	0.047	1.7234	NEGATIVE	0.128	0.068	1.88235	NEGATIVE	0.129	0.107	1.20561	NEGATIVE	0.051	0.046	1.1087	NEGATIVE	0	0	0	0	707
32	FEMALE	Rupandehi	20	NO TRAVEL TO INDIA	NO TRAVEL TO INDIA	FARMER	0.069	0.028	2.46429	NEGATIVE	0.175	0.093	1.88172	NEGATIVE	0.189	0.127	1.48819	NEGATIVE	0.044	0.039	1.12821	NEGATIVE	0	0	0	0	218
27	MALE	Banke	27	TRAVEL TO INDIA	TRAVEL TO INDIA	NOT FARMER	0.095	0.071	1.33803	NEGATIVE	0.137	0.073	1.87671	NEGATIVE	0.181	0.165	1.09697	NEGATIVE	0.111	0.111	1	NEGATIVE	0	0	0	0	240
19	FEMALE	Rupandehi	19	NO TRAVEL TO INDIA	NO TRAVEL TO INDIA	FARMER	0.074	0.061	1.21311	NEGATIVE	0.227	0.121	1.87603	NEGATIVE	0.17	0.156	1.08974	NEGATIVE	0.064	0.063	1.01587	NEGATIVE	0	0	0	0	50
48	FEMALE	Udayapur	48	NO TRAVEL TO INDIA	NO TRAVEL TO INDIA	NOT FARMER	0.046	0.025	1.84	NEGATIVE	0.095	0.051	1.86275	NEGATIVE	0.114	0.094	1.21277	NEGATIVE	0.039	0.034	1.14706	NEGATIVE	0	0	0	0	796
31	FEMALE	Banke	31	TRAVEL TO INDIA	TRAVEL TO INDIA	FARMER	0.079	0.027	2.92593	NEGATIVE	0.102	0.055	1.85455	NEGATIVE	0.241	0.18	1.33889	NEGATIVE	0.051	0.047	1.08511	NEGATIVE	0	0	0	0	205
28	FEMALE	Banke	28	NO TRAVEL TO INDIA	NO TRAVEL TO INDIA	NOT FARMER	0.134	0.1	1.34	NEGATIVE	0.176	0.095	1.85263	NEGATIVE	0.179	0.116	1.5431	NEGATIVE	0.097	0.094	1.03191	NEGATIVE	0	0	0	0	260
60	MALE	Banke	60	NO TRAVEL TO INDIA	NO TRAVEL TO INDIA	FARMER	0.046	0.021	2.19048	NEGATIVE	0.209	0.113	1.84956	NEGATIVE	0.341	0.157	2.17197	EQUIVOCAL	0.046	0.039	1.17949	NEGATIVE	0	0	0	0	35
38	FEMALE	Banke	38	TRAVEL TO INDIA	TRAVEL TO INDIA	FARMER	0.159	0.042	3.78571	NEGATIVE	0.085	0.046	1.84783	NEGATIVE	0.097	0.081	1.19753	NEGATIVE	0.089	0.072	1.23611	NEGATIVE	0	82	0	0	1181
24	MALE	Udayapur	24	NO TRAVEL TO INDIA	NO TRAVEL TO INDIA	NOT FARMER	0.167	0.025	6.68	POSITIVE	0.171	0.093	1.83871	NEGATIVE	0.345	0.172	2.00581	EQUIVOCAL	0.053	0.061	0.868852	NEGATIVE	0	0	0	0	124
45	FEMALE	Rupandehi	25	NO TRAVEL TO INDIA	NO TRAVEL TO INDIA	FARMER	0.259	0.023	11.2609	POSITIVE	0.093	0.051	1.82353	NEGATIVE	0.115	0.057	2.01754	EQUIVOCAL	0.035	0.033	1.06061	NEGATIVE	0	0	0	0	432
45	FEMALE	Rupandehi	30	NO TRAVEL TO INDIA	NO TRAVEL TO INDIA	FARMER	0.039	0.019	2.05263	NEGATIVE	0.171	0.094	1.81915	NEGATIVE	0.342	0.153	2.23529	EQUIVOCAL	0.037	0.034	1.08824	NEGATIVE	0	0	0	0	1240
30	MALE	Udayapur	30	TRAVEL TO INDIA	NO TRAVEL TO INDIA	FARMER	0.042	0.02	2.1	NEGATIVE	0.249	0.137	1.81752	NEGATIVE	0.226	0.181	1.24862	NEGATIVE	0.035	0.033	1.06061	NEGATIVE	0	0	0	0	530
21	MALE	Rupandehi	21	NO TRAVEL TO INDIA	NO TRAVEL TO INDIA	NOT FARMER	0.124	0.03	4.13333	EQUIVOCAL	0.118	0.065	1.81538	NEGATIVE	0.147	0.116	1.26724	NEGATIVE	0.073	0.057	1.2807	NEGATIVE	0	0	0	0	205
27	MALE	Rupandehi	27	TRAVEL TO INDIA	TRAVEL TO INDIA	NOT FARMER	0.084	0.032	2.625	NEGATIVE	0.237	0.131	1.80916	NEGATIVE	0.257	0.187	1.37433	NEGATIVE	0.054	0.045	1.2	NEGATIVE	0	0	0	0	85
28	FEMALE	Rupandehi	20	NO TRAVEL TO INDIA	NO TRAVEL TO INDIA	FARMER	0.117	0.022	5.31818	EQUIVOCAL	0.139	0.077	1.80519	NEGATIVE	0.2	0.123	1.62602	NEGATIVE	0.039	0.041	0.95122	NEGATIVE	0	0	0	0	291
22	FEMALE	Banke	22	NO TRAVEL TO INDIA	NO TRAVEL TO INDIA	NOT FARMER	0.095	0.056	1.69643	NEGATIVE	0.18	0.1	1.8	NEGATIVE	0.172	0.12	1.43333	NEGATIVE	0.093	0.098	0.94898	NEGATIVE	0	0	0	0	74
38	MALE	Banke	38	TRAVEL TO INDIA	TRAVEL TO INDIA	FARMER	0.084	0.023	3.65217	NEGATIVE	0.185	0.103	1.79612	NEGATIVE	0.167	0.143	1.16783	NEGATIVE	0.036	0.036	1	NEGATIVE	0	0	0	0	262
38	FEMALE	Rupandehi	22	NO TRAVEL TO INDIA	NO TRAVEL TO INDIA	FARMER	0.056	0.027	2.07407	NEGATIVE	0.167	0.093	1.7957	NEGATIVE	0.205	0.112	1.83036	POSITIVE	0.06	0.04	1.5	NEGATIVE	0	0	0	0	67
29	MALE	Udayapur	29	NO TRAVEL TO INDIA	NO TRAVEL TO INDIA	FARMER	0.039	0.02	1.95	NEGATIVE	0.181	0.101	1.79208	NEGATIVE	0.186	0.139	1.33813	NEGATIVE	0.038	0.037	1.02703	NEGATIVE	0	0	0	0	61
58	MALE	Rupandehi	58	NO TRAVEL TO INDIA	NO TRAVEL TO INDIA	FARMER	0.067	0.04	1.675	NEGATIVE	0.179	0.1	1.79	NEGATIVE	0.196	0.15	1.30667	NEGATIVE	0.076	0.068	1.11765	NEGATIVE	0	0	0	0	42
66	MALE	Rupandehi	66	NO TRAVEL TO INDIA	NO TRAVEL TO INDIA	FARMER	0.206	0.099	2.08081	NEGATIVE	0.136	0.076	1.78947	NEGATIVE	0.212	0.166	1.27711	NEGATIVE	0.169	0.137	1.23358	NEGATIVE	0	0	0	0	589
39	MALE	Banke	39	TRAVEL TO INDIA	TRAVEL TO INDIA	FARMER	0.175	0.032	5.46875	EQUIVOCAL	0.102	0.057	1.78947	NEGATIVE	0.175	0.103	1.69903	EQUIVOCAL	0.058	0.074	0.783784	NEGATIVE	1009	39	131	0	2678
20	MALE	Rupandehi	20	NO TRAVEL TO INDIA	NO TRAVEL TO INDIA	NOT FARMER	0.048	0.028	1.71429	NEGATIVE	0.257	0.144	1.78472	NEGATIVE	0.217	0.198	1.09596	NEGATIVE	0.046	0.042	1.09524	NEGATIVE	0	0	0	0	136
44	MALE	Rupandehi	23	NO TRAVEL TO INDIA	NO TRAVEL TO INDIA	NOT FARMER	0.041	0.021	1.95238	NEGATIVE	0.148	0.083	1.78313	NEGATIVE	1.095	0.157	6.97452	POSITIVE	0.067	0.032	2.09375	EQUIVOCAL	1735	791	138	36	0
19	FEMALE	Rupandehi	5	TRAVEL TO INDIA	TRAVEL TO INDIA	FARMER	0.088	0.055	1.6	NEGATIVE	0.208	0.117	1.77778	NEGATIVE	0.175	0.159	1.10063	NEGATIVE	0.085	0.082	1.03659	NEGATIVE	0	0	0	0	99
50	MALE	Rupandehi	50	TRAVEL TO INDIA	TRAVEL TO INDIA	FARMER	0.076	0.044	1.72727	NEGATIVE	0.231	0.13	1.77692	NEGATIVE	0.292	0.156	1.87179	EQUIVOCAL	0.056	0.054	1.03704	NEGATIVE	0	0	0	0	82
50	FEMALE	Rupandehi	50	TRAVEL TO INDIA	TRAVEL TO INDIA	FARMER	0.104	0.025	4.16	EQUIVOCAL	0.094	0.053	1.77358	NEGATIVE	0.252	0.128	1.96875	EQUIVOCAL	0.044	0.039	1.12821	NEGATIVE	0	0	26	0	2008
35	FEMALE	Rupandehi	20	NO TRAVEL TO INDIA	TRAVEL TO INDIA	FARMER	0.06	0.034	1.76471	NEGATIVE	0.138	0.078	1.76923	NEGATIVE	0.127	0.146	0.869863	NEGATIVE	0.046	0.048	0.958333	NEGATIVE	0	0	0	0	71
27	FEMALE	Udayapur	3	NO TRAVEL TO INDIA	NO TRAVEL TO INDIA	NOT FARMER	0.098	0.03	3.26667	NEGATIVE	0.113	0.065	1.73846	NEGATIVE	0.092	0.085	1.08235	NEGATIVE	0.053	0.049	1.08163	NEGATIVE	15	0	10	0	111
60	MALE	Rupandehi	60	NO TRAVEL TO INDIA	TRAVEL TO INDIA	FARMER	0.142	0.081	1.75309	NEGATIVE	0.158	0.091	1.73626	NEGATIVE	0.187	0.121	1.54545	NEGATIVE	0.108	0.145	0.744828	NEGATIVE	0	0	0	0	12
29	FEMALE	Rupandehi	29	TRAVEL TO INDIA	TRAVEL TO INDIA	FARMER	0.094	0.064	1.46875	NEGATIVE	0.177	0.102	1.73529	NEGATIVE	0.226	0.145	1.55862	NEGATIVE	0.092	0.091	1.01099	NEGATIVE	0	0	0	0	112
85	MALE	Rupandehi	85	NO TRAVEL TO INDIA	NO TRAVEL TO INDIA	NOT FARMER	0.063	0.026	2.42308	NEGATIVE	0.17	0.098	1.73469	NEGATIVE	0.187	0.162	1.15432	NEGATIVE	0.039	0.036	1.08333	NEGATIVE	0	0	0	0	308
52	MALE	Udayapur	52	NO TRAVEL TO INDIA	NO TRAVEL TO INDIA	FARMER	0.087	0.025	3.48	NEGATIVE	0.149	0.086	1.73256	NEGATIVE	0.301	0.165	1.82424	EQUIVOCAL	0.062	0.056	1.10714	NEGATIVE	127	27	0	0	530
55	MALE	Rupandehi	55	NO TRAVEL TO INDIA	NO TRAVEL TO INDIA	FARMER	0.076	0.056	1.35714	NEGATIVE	0.071	0.041	1.73171	NEGATIVE	0.165	0.102	1.61765	NEGATIVE	0.106	0.106	1	NEGATIVE	0	0	0	0	171
41	MALE	Udayapur	41	NO TRAVEL TO INDIA	NO TRAVEL TO INDIA	FARMER	0.05	0.035	1.42857	NEGATIVE	0.178	0.103	1.72816	NEGATIVE	1.475	0.187	7.8877	POSITIVE	0.075	0.06	1.25	NEGATIVE	213	74	19	0	0
25	FEMALE	Rupandehi	25	NO TRAVEL TO INDIA	NO TRAVEL TO INDIA	NOT FARMER	0.083	0.048	1.72917	NEGATIVE	0.256	0.149	1.71812	NEGATIVE	0.05	0.038	1.31579	NEGATIVE	0.051	0.049	1.04082	NEGATIVE	0	0	0	0	156
35	MALE	Rupandehi	35	TRAVEL TO INDIA	NO TRAVEL TO INDIA	FARMER	0.092	0.022	4.18182	EQUIVOCAL	0.067	0.039	1.71795	NEGATIVE	0.304	0.046	6.6087	POSITIVE	0.062	0.037	1.67568	EQUIVOCAL	2706	1542	27	535	47
19	FEMALE	Udayapur	19	NO TRAVEL TO INDIA	NO TRAVEL TO INDIA	NOT FARMER	0.063	0.038	1.65789	NEGATIVE	0.103	0.06	1.71667	NEGATIVE	0.191	0.128	1.49219	NEGATIVE	0.069	0.071	0.971831	NEGATIVE	0	0	0	0	74
23	FEMALE	Udayapur	22	NO TRAVEL TO INDIA	TRAVEL TO INDIA	NOT FARMER	0.091	0.052	1.75	NEGATIVE	0.151	0.088	1.71591	NEGATIVE	0.152	0.144	1.05556	NEGATIVE	0.085	0.097	0.876289	NEGATIVE	0	0	0	0	0
45	FEMALE	Rupandehi	30	NO TRAVEL TO INDIA	NO TRAVEL TO INDIA	FARMER	0.098	0.024	4.08333	EQUIVOCAL	0.195	0.114	1.71053	NEGATIVE	0.225	0.177	1.27119	NEGATIVE	0.044	0.045	0.977778	NEGATIVE	0	0	0	0	129
28	MALE	Udayapur	28	NO TRAVEL TO INDIA	NO TRAVEL TO INDIA	NOT FARMER	0.104	0.077	1.35065	NEGATIVE	0.094	0.055	1.70909	NEGATIVE	0.127	0.117	1.08547	NEGATIVE	0.14	0.131	1.0687	NEGATIVE	0	0	0	0	117
66	FEMALE	Rupandehi	50	NO TRAVEL TO INDIA	NO TRAVEL TO INDIA	FARMER	0.073	0.029	2.51724	NEGATIVE	0.167	0.098	1.70408	NEGATIVE	0.32	0.179	1.78771	EQUIVOCAL	0.088	0.077	1.14286	NEGATIVE	55	23	0	15	222
65	FEMALE	Rupandehi	50	NO TRAVEL TO INDIA	NO TRAVEL TO INDIA	FARMER	0.069	0.023	3	NEGATIVE	0.063	0.037	1.7027	NEGATIVE	0.112	0.087	1.28736	NEGATIVE	0.037	0.036	1.02778	NEGATIVE	0	14	0	11	275
40	FEMALE	Rupandehi	40	NO TRAVEL TO INDIA	NO TRAVEL TO INDIA	FARMER	0.066	0.035	1.88571	NEGATIVE	0.063	0.037	1.7027	NEGATIVE	0.057	0.043	1.32558	NEGATIVE	0.039	0.038	1.02632	NEGATIVE	0	193	12	0	194
41	FEMALE	Rupandehi	25	NO TRAVEL TO INDIA	NO TRAVEL TO INDIA	FARMER	0.058	0.022	2.63636	NEGATIVE	0.167	0.099	1.68687	NEGATIVE	0.31	0.186	1.66667	EQUIVOCAL	0.056	0.055	1.01818	NEGATIVE	0	0	0	0	35
35	MALE	Banke	35	NO TRAVEL TO INDIA	NO TRAVEL TO INDIA	FARMER	0.169	0.097	1.74227	NEGATIVE	0.086	0.051	1.68627	NEGATIVE	0.146	0.137	1.06569	NEGATIVE	0.164	0.149	1.10067	NEGATIVE	0	0	0	0	246
19	FEMALE	Rupandehi	19	NO TRAVEL TO INDIA	NO TRAVEL TO INDIA	FARMER	0.134	0.03	4.46667	EQUIVOCAL	0.064	0.038	1.68421	NEGATIVE	0.116	0.079	1.46835	NEGATIVE	0.084	0.057	1.47368	NEGATIVE	40	63	24	0	1638
19	FEMALE	Rupandehi	18	NO TRAVEL TO INDIA	NO TRAVEL TO INDIA	NOT FARMER	0.293	0.041	7.14634	POSITIVE	0.064	0.038	1.68421	NEGATIVE	0.108	0.077	1.4026	NEGATIVE	0.089	0.088	1.01136	NEGATIVE	0	0	0	57	498
38	FEMALE	Udayapur	12	NO TRAVEL TO INDIA	NO TRAVEL TO INDIA	NOT FARMER	0.081	0.021	3.85714	NEGATIVE	0.099	0.059	1.67797	NEGATIVE	0.161	0.113	1.42478	NEGATIVE	0.042	0.044	0.954545	NEGATIVE	0	0	0	0	216
40	FEMALE	Udayapur	27	NO TRAVEL TO INDIA	NO TRAVEL TO INDIA	FARMER	0.05	0.025	2	NEGATIVE	0.216	0.129	1.67442	NEGATIVE	0.197	0.145	1.35862	NEGATIVE	0.038	0.038	1	NEGATIVE	0	0	0	0	111
40	FEMALE	Rupandehi	20	TRAVEL TO INDIA	TRAVEL TO INDIA	FARMER	0.121	0.038	3.18421	NEGATIVE	0.137	0.082	1.67073	NEGATIVE	0.236	0.233	1.01288	NEGATIVE	0.059	0.055	1.07273	NEGATIVE	0	0	0	0	470
25	FEMALE	Rupandehi	10	NO TRAVEL TO INDIA	NO TRAVEL TO INDIA	FARMER	0.078	0.03	2.6	NEGATIVE	0.115	0.069	1.66667	NEGATIVE	0.108	0.15	0.72	NEGATIVE	0.099	0.06	1.65	EQUIVOCAL	0	0	0	0	94
45	FEMALE	Rupandehi	30	NO TRAVEL TO INDIA	NO TRAVEL TO INDIA	FARMER	0.067	0.022	3.04545	NEGATIVE	0.07	0.042	1.66667	NEGATIVE	1.117	0.236	4.73305	POSITIVE	0.026	0.025	1.04	NEGATIVE	0	0	0	0	53
40	FEMALE	Udayapur	40	NO TRAVEL TO INDIA	NO TRAVEL TO INDIA	FARMER	0.105	0.096	1.09375	NEGATIVE	0.075	0.045	1.66667	NEGATIVE	0.128	0.139	0.920863	NEGATIVE	0.124	0.124	1	NEGATIVE	0	0	0	0	0
54	FEMALE	Udayapur	5	NO TRAVEL TO INDIA	NO TRAVEL TO INDIA	NOT FARMER	0.037	0.023	1.6087	NEGATIVE	0.133	0.08	1.6625	NEGATIVE	0.197	0.221	0.891403	NEGATIVE	0.047	0.053	0.886792	NEGATIVE	0	0	0	0	0
20	FEMALE	Rupandehi	20	NO TRAVEL TO INDIA	NO TRAVEL TO INDIA	FARMER	0.072	0.03	2.4	NEGATIVE	0.128	0.077	1.66234	NEGATIVE	0.219	0.195	1.12308	NEGATIVE	0.054	0.05	1.08	NEGATIVE	0	0	0	0	113
34	MALE	Rupandehi	34	TRAVEL TO INDIA	TRAVEL TO INDIA	NOT FARMER	0.136	0.029	4.68966	EQUIVOCAL	0.181	0.109	1.66055	NEGATIVE	0.243	0.174	1.39655	NEGATIVE	0.056	0.057	0.982456	NEGATIVE	35	0	75	20	559
33	FEMALE	Udayapur	30	NO TRAVEL TO INDIA	NO TRAVEL TO INDIA	FARMER	0.044	0.038	1.15789	NEGATIVE	0.109	0.066	1.65152	NEGATIVE	0.087	0.167	0.520958	NEGATIVE	0.07	0.056	1.25	NEGATIVE	0	0	0	0	0
33	MALE	Rupandehi	33	TRAVEL TO INDIA	TRAVEL TO INDIA	FARMER	0.186	0.085	2.18824	NEGATIVE	0.132	0.08	1.65	NEGATIVE	0.352	0.215	1.63721	NEGATIVE	0.157	0.147	1.06803	NEGATIVE	0	0	0	0	137
37	FEMALE	Rupandehi	15	NO TRAVEL TO INDIA	NO TRAVEL TO INDIA	FARMER	0.113	0.023	4.91304	EQUIVOCAL	0.056	0.034	1.64706	NEGATIVE	0.206	0.12	1.71667	EQUIVOCAL	0.041	0.042	0.97619	NEGATIVE	0	10	0	0	1157
43	MALE	Rupandehi	43	TRAVEL TO INDIA	NO TRAVEL TO INDIA	FARMER	0.08	0.032	2.5	NEGATIVE	0.069	0.042	1.64286	NEGATIVE	1.072	0.147	7.29252	POSITIVE	0.042	0.044	0.954545	NEGATIVE	99	532	25	463	348
50	FEMALE	Rupandehi	40	NO TRAVEL TO INDIA	NO TRAVEL TO INDIA	FARMER	1.192	0.932	1.27897	NEGATIVE	0.11	0.067	1.64179	NEGATIVE	0.477	0.115	4.14783	POSITIVE	0.923	0.829	1.11339	NEGATIVE	0	16	0	0	95
20	FEMALE	Banke	20	NO TRAVEL TO INDIA	NO TRAVEL TO INDIA	NOT FARMER	0.049	0.022	2.22727	NEGATIVE	0.11	0.067	1.64179	NEGATIVE	0.163	0.13	1.25385	NEGATIVE	0.044	0.059	0.745763	NEGATIVE	0	0	0	0	10
20	FEMALE	Rupandehi	20	TRAVEL TO INDIA	NO TRAVEL TO INDIA	NOT FARMER	0.051	0.039	1.30769	NEGATIVE	0.197	0.12	1.64167	NEGATIVE	0.23	0.181	1.27072	NEGATIVE	0.057	0.059	0.966102	NEGATIVE	0	0	0	0	89
28	FEMALE	Banke	13	NO TRAVEL TO INDIA	TRAVEL TO INDIA	FARMER	0.228	0.035	6.51429	POSITIVE	0.087	0.053	1.64151	NEGATIVE	0.219	0.129	1.69767	EQUIVOCAL	0.064	0.057	1.12281	NEGATIVE	0	0	0	0	1685
60	MALE	Rupandehi	60	NO TRAVEL TO INDIA	NO TRAVEL TO INDIA	FARMER	0.156	0.058	2.68966	NEGATIVE	0.082	0.05	1.64	NEGATIVE	0.102	0.082	1.2439	NEGATIVE	0.115	0.103	1.1165	NEGATIVE	12	0	0	0	285
50	FEMALE	Rupandehi	40	NO TRAVEL TO INDIA	NO TRAVEL TO INDIA	FARMER	0.04	0.021	1.90476	NEGATIVE	0.2	0.122	1.63934	NEGATIVE	0.218	0.165	1.32121	NEGATIVE	0.033	0.032	1.03125	NEGATIVE	0	0	0	0	166
25	MALE	Banke	25	NO TRAVEL TO INDIA	NO TRAVEL TO INDIA	NOT FARMER	0.064	0.029	2.2069	NEGATIVE	0.165	0.101	1.63366	NEGATIVE	0.207	0.175	1.18286	NEGATIVE	0.042	0.048	0.875	NEGATIVE	0	0	0	0	167
26	FEMALE	Udayapur	26	NO TRAVEL TO INDIA	NO TRAVEL TO INDIA	FARMER	0.15	0.07	2.14286	NEGATIVE	0.119	0.073	1.63014	NEGATIVE	0.132	0.126	1.04762	NEGATIVE	0.103	0.113	0.911504	NEGATIVE	0	0	0	0	0
65	FEMALE	Banke	30	NO TRAVEL TO INDIA	NO TRAVEL TO INDIA	NOT FARMER	0.275	0.253	1.08696	NEGATIVE	0.143	0.088	1.625	NEGATIVE	0.126	0.105	1.2	NEGATIVE	0.266	0.26	1.02308	NEGATIVE	0	0	0	0	215
30	FEMALE	Banke	15	NO TRAVEL TO INDIA	TRAVEL TO INDIA	NOT FARMER	0.064	0.027	2.37037	NEGATIVE	0.076	0.047	1.61702	NEGATIVE	0.074	0.065	1.13846	NEGATIVE	0.05	0.046	1.08696	NEGATIVE	0	0	0	0	376
25	FEMALE	Rupandehi	6	NO TRAVEL TO INDIA	NO TRAVEL TO INDIA	NOT FARMER	0.143	0.023	6.21739	POSITIVE	0.063	0.039	1.61538	NEGATIVE	0.565	0.236	2.39407	EQUIVOCAL	0.055	0.035	1.57143	NEGATIVE	0	0	0	0	141
50	FEMALE	Rupandehi	35	TRAVEL TO INDIA	TRAVEL TO INDIA	FARMER	0.075	0.027	2.77778	NEGATIVE	0.242	0.15	1.61333	NEGATIVE	0.193	0.166	1.16265	NEGATIVE	0.04	0.037	1.08108	NEGATIVE	0	0	0	0	260
19	MALE	Rupandehi	19	NO TRAVEL TO INDIA	NO TRAVEL TO INDIA	NOT FARMER	0.071	0.035	2.02857	NEGATIVE	0.103	0.064	1.60938	NEGATIVE	0.124	0.108	1.14815	NEGATIVE	0.055	0.056	0.982143	NEGATIVE	0	0	0	0	143
45	MALE	Banke	45	NO TRAVEL TO INDIA	NO TRAVEL TO INDIA	FARMER	0.069	0.03	2.3	NEGATIVE	0.177	0.11	1.60909	NEGATIVE	0.272	0.235	1.15745	NEGATIVE	0.039	0.04	0.975	NEGATIVE	0	0	0	0	231
28	FEMALE	Udayapur	20	NO TRAVEL TO INDIA	TRAVEL TO INDIA	FARMER	0.051	0.025	2.04	NEGATIVE	0.148	0.092	1.6087	NEGATIVE	0.155	0.133	1.16541	NEGATIVE	0.046	0.041	1.12195	NEGATIVE	0	0	0	0	94
37	FEMALE	Rupandehi	20	NO TRAVEL TO INDIA	TRAVEL TO INDIA	FARMER	0.073	0.026	2.80769	NEGATIVE	0.098	0.061	1.60656	NEGATIVE	0.084	0.078	1.07692	NEGATIVE	0.052	0.051	1.01961	NEGATIVE	124	27	0	82	225
25	FEMALE	Banke	12	TRAVEL TO INDIA	TRAVEL TO INDIA	FARMER	0.071	0.03	2.36667	NEGATIVE	0.077	0.048	1.60417	NEGATIVE	0.285	1.64	0.17378	NEGATIVE	0.045	0.045	1	NEGATIVE	31	0	0	78	327
22	MALE	Rupandehi	22	TRAVEL TO INDIA	TRAVEL TO INDIA	FARMER	0.063	0.029	2.17241	NEGATIVE	0.14	0.088	1.59091	NEGATIVE	0.182	0.152	1.19737	NEGATIVE	0.064	0.064	1	NEGATIVE	0	0	0	0	150
30	FEMALE	Rupandehi	13	TRAVEL TO INDIA	TRAVEL TO INDIA	FARMER	0.09	0.069	1.30435	NEGATIVE	0.176	0.111	1.58559	NEGATIVE	1.26	0.204	6.17647	POSITIVE	0.076	0.069	1.10145	NEGATIVE	9090	278	324	0	152
21	FEMALE	Rupandehi	5	NO TRAVEL TO INDIA	NO TRAVEL TO INDIA	FARMER	0.076	0.033	2.30303	NEGATIVE	0.103	0.065	1.58462	NEGATIVE	0.157	0.09	1.74444	EQUIVOCAL	0.069	0.06	1.15	NEGATIVE	0	0	0	0	294
28	FEMALE	Banke	13	NO TRAVEL TO INDIA	NO TRAVEL TO INDIA	NOT FARMER	0.17	0.138	1.23188	NEGATIVE	0.19	0.12	1.58333	NEGATIVE	0.232	0.213	1.0892	NEGATIVE	0.169	0.153	1.10458	NEGATIVE	0	0	0	0	102
19	FEMALE	Udayapur	18	NO TRAVEL TO INDIA	TRAVEL TO INDIA	NOT FARMER	0.069	0.043	1.60465	NEGATIVE	0.131	0.083	1.57831	NEGATIVE	0.171	0.172	0.994186	NEGATIVE	0.078	0.055	1.41818	NEGATIVE	0	0	0	0	0
68	MALE	Rupandehi	45	NO TRAVEL TO INDIA	NO TRAVEL TO INDIA	FARMER	0.076	0.02	3.8	NEGATIVE	0.052	0.033	1.57576	NEGATIVE	0.16	0.081	1.97531	EQUIVOCAL	0.038	0.036	1.05556	NEGATIVE	0	0	0	0	530
41	MALE	Rupandehi	41	NO TRAVEL TO INDIA	NO TRAVEL TO INDIA	NOT FARMER	0.098	0.042	2.33333	NEGATIVE	0.055	0.035	1.57143	NEGATIVE	0.273	0.049	5.57143	POSITIVE	0.078	0.068	1.14706	NEGATIVE	605	350	30	925	477
30	FEMALE	Rupandehi	10	NO TRAVEL TO INDIA	NO TRAVEL TO INDIA	FARMER	0.085	0.033	2.57576	NEGATIVE	0.088	0.056	1.57143	NEGATIVE	0.077	0.096	0.802083	NEGATIVE	0.038	0.039	0.974359	NEGATIVE	0	0	0	0	504
19	FEMALE	Rupandehi	10	NO TRAVEL TO INDIA	NO TRAVEL TO INDIA	NOT FARMER	0.231	0.171	1.35088	NEGATIVE	0.066	0.042	1.57143	NEGATIVE	0.098	0.116	0.844828	NEGATIVE	0.194	0.203	0.955665	NEGATIVE	0	0	0	0	304
45	MALE	Banke	45	NO TRAVEL TO INDIA	TRAVEL TO INDIA	FARMER	0.132	0.062	2.12903	NEGATIVE	0.122	0.078	1.5641	NEGATIVE	0.182	0.137	1.32847	NEGATIVE	0.112	0.105	1.06667	NEGATIVE	0	0	0	0	84
65	MALE	Rupandehi	65	NO TRAVEL TO INDIA	NO TRAVEL TO INDIA	FARMER	0.047	0.025	1.88	NEGATIVE	0.186	0.119	1.56303	NEGATIVE	0.457	0.115	3.97391	POSITIVE	0.046	0.042	1.09524	NEGATIVE	0	0	0	0	32
45	MALE	Rupandehi	45	TRAVEL TO INDIA	NO TRAVEL TO INDIA	NOT FARMER	0.089	0.031	2.87097	NEGATIVE	0.078	0.05	1.56	NEGATIVE	0.168	0.13	1.29231	NEGATIVE	0.056	0.057	0.982456	NEGATIVE	0	0	0	0	492
22	FEMALE	Rupandehi	22	NO TRAVEL TO INDIA	NO TRAVEL TO INDIA	FARMER	0.176	0.134	1.31343	NEGATIVE	0.338	0.217	1.5576	NEGATIVE	0.247	0.125	1.976	EQUIVOCAL	0.205	0.19	1.07895	NEGATIVE	0	0	0	0	87
45	FEMALE	Banke	45	NO TRAVEL TO INDIA	NO TRAVEL TO INDIA	NOT FARMER	0.038	0.022	1.72727	NEGATIVE	0.126	0.081	1.55556	NEGATIVE	0.126	0.107	1.17757	NEGATIVE	0.036	0.032	1.125	NEGATIVE	0	0	0	0	206
55	MALE	Banke	55	NO TRAVEL TO INDIA	NO TRAVEL TO INDIA	FARMER	0.187	0.151	1.23841	NEGATIVE	0.059	0.038	1.55263	NEGATIVE	0.295	0.127	2.32283	EQUIVOCAL	0.243	0.25	0.972	NEGATIVE	13	32	0	231	131
35	MALE	Rupandehi	35	TRAVEL TO INDIA	NO TRAVEL TO INDIA	FARMER	0.083	0.034	2.44118	NEGATIVE	0.048	0.031	1.54839	NEGATIVE	0.184	0.061	3.01639	POSITIVE	0.064	0.057	1.12281	NEGATIVE	0	0	0	0	122
19	FEMALE	Banke	5	TRAVEL TO INDIA	TRAVEL TO INDIA	NOT FARMER	0.151	0.074	2.04054	NEGATIVE	0.147	0.095	1.54737	NEGATIVE	0.401	0.216	1.85648	EQUIVOCAL	0.1	0.098	1.02041	NEGATIVE	51	35	13	28	88
70	MALE	Rupandehi	70	NO TRAVEL TO INDIA	NO TRAVEL TO INDIA	FARMER	0.058	0.035	1.65714	NEGATIVE	0.215	0.139	1.54676	NEGATIVE	0.235	0.12	1.95833	EQUIVOCAL	0.064	0.043	1.48837	NEGATIVE	0	0	0	0	54
60	FEMALE	Rupandehi	50	TRAVEL TO INDIA	TRAVEL TO INDIA	NOT FARMER	0.202	0.111	1.81982	NEGATIVE	0.215	0.139	1.54676	NEGATIVE	0.57	0.315	1.80952	EQUIVOCAL	0.25	0.253	0.988142	NEGATIVE	0	0	0	0	1531
40	MALE	Banke	40	NO TRAVEL TO INDIA	NO TRAVEL TO INDIA	FARMER	0.115	0.023	5	EQUIVOCAL	0.068	0.044	1.54545	NEGATIVE	0.078	0.055	1.41818	NEGATIVE	0.043	0.033	1.30303	NEGATIVE	0	0	0	0	625
30	FEMALE	Rupandehi	15	NO TRAVEL TO INDIA	NO TRAVEL TO INDIA	FARMER	0.121	0.055	2.2	NEGATIVE	0.091	0.059	1.54237	NEGATIVE	0.235	0.177	1.32768	NEGATIVE	0.085	0.083	1.0241	NEGATIVE	0	0	0	0	555
25	FEMALE	Rupandehi	10	NO TRAVEL TO INDIA	NO TRAVEL TO INDIA	FARMER	0.129	0.061	2.11475	NEGATIVE	0.128	0.083	1.54217	NEGATIVE	0.141	0.145	0.972414	NEGATIVE	0.087	0.081	1.07407	NEGATIVE	0	0	0	0	287
60	FEMALE	Rupandehi	60	NO TRAVEL TO INDIA	NO TRAVEL TO INDIA	FARMER	0.061	0.025	2.44	NEGATIVE	0.074	0.048	1.54167	NEGATIVE	0.332	0.108	3.07407	POSITIVE	0.043	0.042	1.02381	NEGATIVE	0	0	0	0	29
30	FEMALE	Udayapur	30	NO TRAVEL TO INDIA	NO TRAVEL TO INDIA	NOT FARMER	0.07	0.052	1.34615	NEGATIVE	0.134	0.087	1.54023	NEGATIVE	0.924	0.139	6.64748	POSITIVE	0.071	0.066	1.07576	NEGATIVE	63	109	0	0	0
54	MALE	Rupandehi	54	NO TRAVEL TO INDIA	NO TRAVEL TO INDIA	FARMER	0.104	0.023	4.52174	EQUIVOCAL	0.153	0.1	1.53	NEGATIVE	0.196	0.132	1.48485	NEGATIVE	0.042	0.039	1.07692	NEGATIVE	0	0	0	0	180
45	FEMALE	Udayapur	28	NO TRAVEL TO INDIA	NO TRAVEL TO INDIA	FARMER	0.194	0.054	3.59259	NEGATIVE	0.064	0.042	1.52381	NEGATIVE	0.116	0.101	1.14851	NEGATIVE	0.091	0.091	1	NEGATIVE	0	0	0	0	618
19	MALE	Rupandehi	19	TRAVEL TO INDIA	TRAVEL TO INDIA	NOT FARMER	0.065	0.026	2.5	NEGATIVE	0.07	0.046	1.52174	NEGATIVE	0.233	0.067	3.47761	POSITIVE	0.064	0.055	1.16364	NEGATIVE	0	21	0	0	239
81	FEMALE	Udayapur	35	NO TRAVEL TO INDIA	NO TRAVEL TO INDIA	FARMER	0.092	0.034	2.70588	NEGATIVE	0.079	0.052	1.51923	NEGATIVE	0.109	0.076	1.43421	NEGATIVE	0.059	0.069	0.855072	NEGATIVE	0	0	0	22	226
19	MALE	Rupandehi	19	TRAVEL TO INDIA	NO TRAVEL TO INDIA	NOT FARMER	0.25	0.189	1.32275	NEGATIVE	0.135	0.089	1.51685	NEGATIVE	0.118	0.13	0.907692	NEGATIVE	0.284	0.282	1.00709	NEGATIVE	0	0	0	0	0
19	MALE	Rupandehi	19	TRAVEL TO INDIA	TRAVEL TO INDIA	NOT FARMER	0.069	0.044	1.56818	NEGATIVE	0.056	0.037	1.51351	NEGATIVE	0.072	0.069	1.04348	NEGATIVE	0.066	0.064	1.03125	NEGATIVE	0	0	0	0	745
40	FEMALE	Rupandehi	40	NO TRAVEL TO INDIA	NO TRAVEL TO INDIA	FARMER	0.07	0.043	1.62791	NEGATIVE	0.112	0.074	1.51351	NEGATIVE	0.21	0.196	1.07143	NEGATIVE	0.079	0.078	1.01282	NEGATIVE	0	0	0	0	364
27	MALE	Banke	27	NO TRAVEL TO INDIA	NO TRAVEL TO INDIA	NOT FARMER	0.05	0.026	1.92308	NEGATIVE	0.198	0.131	1.51145	NEGATIVE	0.23	0.164	1.40244	NEGATIVE	0.038	0.04	0.95	NEGATIVE	0	0	0	0	38
28	MALE	Rupandehi	28	NO TRAVEL TO INDIA	NO TRAVEL TO INDIA	NOT FARMER	0.115	0.032	3.59375	NEGATIVE	0.068	0.045	1.51111	NEGATIVE	0.03	0.04	0.75	NEGATIVE	0.065	0.051	1.27451	NEGATIVE	12	0	0	0	197
36	FEMALE	Rupandehi	36	TRAVEL TO INDIA	TRAVEL TO INDIA	FARMER	0.07	0.024	2.91667	NEGATIVE	0.142	0.094	1.51064	NEGATIVE	0.148	0.131	1.12977	NEGATIVE	0.043	0.04	1.075	NEGATIVE	0	0	0	0	164
25	FEMALE	Rupandehi	10	NO TRAVEL TO INDIA	NO TRAVEL TO INDIA	NOT FARMER	0.076	0.03	2.53333	NEGATIVE	0.19	0.126	1.50794	NEGATIVE	0.831	0.17	4.88824	POSITIVE	0.057	0.064	0.890625	NEGATIVE	0	332	0	0	0
45	FEMALE	Udayapur	30	NO TRAVEL TO INDIA	TRAVEL TO INDIA	FARMER	0.088	0.023	3.82609	NEGATIVE	0.078	0.052	1.5	NEGATIVE	0.37	0.224	1.65179	EQUIVOCAL	0.037	0.035	1.05714	NEGATIVE	0	0	0	40	375
55	FEMALE	Rupandehi	45	NO TRAVEL TO INDIA	NO TRAVEL TO INDIA	NOT FARMER	0.27	0.225	1.2	POSITIVE	0.144	0.096	1.5	NEGATIVE	0.175	0.246	0.711382	NEGATIVE	0.286	0.273	1.04762	NEGATIVE	0	0	0	0	0
36	FEMALE	Rupandehi	10	NO TRAVEL TO INDIA	NO TRAVEL TO INDIA	FARMER	0.075	0.04	1.875	NEGATIVE	0.114	0.076	1.5	NEGATIVE	0.108	0.096	1.125	NEGATIVE	0.068	0.066	1.0303	NEGATIVE	0	0	0	0	215
55	FEMALE	Banke	55	NO TRAVEL TO INDIA	NO TRAVEL TO INDIA	NOT FARMER	0.109	0.032	3.40625	NEGATIVE	0.288	0.192	1.5	NEGATIVE	0.158	0.16	0.9875	NEGATIVE	0.045	0.047	0.957447	NEGATIVE	0	0	0	0	82
60	FEMALE	Banke	35	NO TRAVEL TO INDIA	TRAVEL TO INDIA	NOT FARMER	0.104	0.021	4.95238	EQUIVOCAL	0.136	0.091	1.49451	NEGATIVE	0.255	0.167	1.52695	NEGATIVE	0.086	0.05	1.72	EQUIVOCAL	0	0	0	0	126
71	MALE	Udayapur	28	NO TRAVEL TO INDIA	NO TRAVEL TO INDIA	FARMER	0.154	0.039	3.94872	NEGATIVE	0.091	0.061	1.4918	NEGATIVE	0.165	0.129	1.27907	NEGATIVE	0.088	0.073	1.20548	NEGATIVE	0	0	0	0	204
26	FEMALE	Banke	26	NO TRAVEL TO INDIA	NO TRAVEL TO INDIA	NOT FARMER	0.064	0.039	1.64103	NEGATIVE	0.18	0.121	1.4876	NEGATIVE	0.835	0.235	3.55319	POSITIVE	0.089	0.072	1.23611	NEGATIVE	151	587	0	0	0
35	FEMALE	Banke	20	NO TRAVEL TO INDIA	NO TRAVEL TO INDIA	FARMER	0.108	0.066	1.63636	NEGATIVE	0.214	0.144	1.48611	NEGATIVE	0.17	0.161	1.0559	NEGATIVE	0.073	0.068	1.07353	NEGATIVE	0	0	0	0	276
22	MALE	Udayapur	18	NO TRAVEL TO INDIA	NO TRAVEL TO INDIA	NOT FARMER	0.12	0.024	5	EQUIVOCAL	0.098	0.066	1.48485	NEGATIVE	0.135	0.103	1.31068	NEGATIVE	0.048	0.033	1.45455	NEGATIVE	0	0	0	0	51
55	MALE	Banke	55	NO TRAVEL TO INDIA	NO TRAVEL TO INDIA	FARMER	0.061	0.037	1.64865	NEGATIVE	0.147	0.099	1.48485	NEGATIVE	0.162	0.157	1.03185	NEGATIVE	0.058	0.064	0.90625	NEGATIVE	0	0	0	0	0
27	FEMALE	Banke	27	NO TRAVEL TO INDIA	NO TRAVEL TO INDIA	FARMER	0.068	0.033	2.06061	NEGATIVE	0.123	0.083	1.48193	NEGATIVE	0.12	0.089	1.34831	NEGATIVE	0.044	0.04	1.1	NEGATIVE	0	0	0	0	46
19	MALE	Rupandehi	19	NO TRAVEL TO INDIA	NO TRAVEL TO INDIA	NOT FARMER	0.102	0.036	2.83333	NEGATIVE	0.074	0.05	1.48	NEGATIVE	0.195	0.118	1.65254	EQUIVOCAL	0.053	0.049	1.08163	NEGATIVE	0	0	0	0	212
31	FEMALE	Rupandehi	10	NO TRAVEL TO INDIA	NO TRAVEL TO INDIA	FARMER	0.093	0.132	0.704545	NEGATIVE	0.207	0.141	1.46809	NEGATIVE	0.138	0.118	1.16949	NEGATIVE	0.049	0.046	1.06522	NEGATIVE	0	0	0	0	0
57	FEMALE	Banke	57	NO TRAVEL TO INDIA	NO TRAVEL TO INDIA	FARMER	0.106	0.029	3.65517	NEGATIVE	0.085	0.058	1.46552	NEGATIVE	0.396	0.247	1.60324	NEGATIVE	0.059	0.052	1.13462	NEGATIVE	0	0	0	0	57
50	FEMALE	Banke	50	TRAVEL TO INDIA	TRAVEL TO INDIA	NOT FARMER	0.054	0.025	2.16	NEGATIVE	0.076	0.052	1.46154	NEGATIVE	0.167	0.135	1.23704	NEGATIVE	0.04	0.04	1	NEGATIVE	0	0	0	0	374
32	FEMALE	Banke	32	NO TRAVEL TO INDIA	NO TRAVEL TO INDIA	FARMER	0.103	0.035	2.94286	NEGATIVE	0.089	0.061	1.45902	NEGATIVE	0.17	0.143	1.18881	NEGATIVE	0.063	0.061	1.03279	NEGATIVE	0	0	0	0	50
19	MALE	Rupandehi	19	TRAVEL TO INDIA	TRAVEL TO INDIA	NOT FARMER	0.09	0.024	3.75	NEGATIVE	0.086	0.059	1.45763	NEGATIVE	0.135	0.049	2.7551	EQUIVOCAL	0.055	0.043	1.27907	NEGATIVE	0	0	0	0	217
25	FEMALE	Rupandehi	5	NO TRAVEL TO INDIA	NO TRAVEL TO INDIA	FARMER	0.069	0.025	2.76	NEGATIVE	0.179	0.123	1.45528	NEGATIVE	0.137	0.127	1.07874	NEGATIVE	0.04	0.063	0.634921	NEGATIVE	0	0	0	0	125
40	FEMALE	Rupandehi	40	TRAVEL TO INDIA	TRAVEL TO INDIA	FARMER	0.069	0.028	2.46429	NEGATIVE	0.106	0.073	1.45205	NEGATIVE	0.206	0.183	1.12568	NEGATIVE	0.052	0.047	1.10638	NEGATIVE	0	0	0	0	218
20	FEMALE	Rupandehi	16	NO TRAVEL TO INDIA	NO TRAVEL TO INDIA	NOT FARMER	0.12	0.027	4.44444	EQUIVOCAL	0.103	0.071	1.4507	NEGATIVE	0.255	0.179	1.42458	NEGATIVE	0.076	0.056	1.35714	NEGATIVE	0	0	0	0	54
25	FEMALE	Rupandehi	7	NO TRAVEL TO INDIA	NO TRAVEL TO INDIA	NOT FARMER	0.065	0.037	1.75676	NEGATIVE	0.171	0.118	1.44915	NEGATIVE	0.12	0.092	1.30435	NEGATIVE	0.05	0.044	1.13636	NEGATIVE	0	0	0	0	36
40	FEMALE	Rupandehi	25	NO TRAVEL TO INDIA	NO TRAVEL TO INDIA	FARMER	0.074	0.024	3.08333	NEGATIVE	0.055	0.038	1.44737	NEGATIVE	0.135	0.081	1.66667	EQUIVOCAL	0.035	0.034	1.02941	NEGATIVE	0	0	0	0	114
44	FEMALE	Udayapur	44	NO TRAVEL TO INDIA	NO TRAVEL TO INDIA	FARMER	0.091	0.052	1.75	NEGATIVE	0.107	0.074	1.44595	NEGATIVE	0.089	0.209	0.425837	NEGATIVE	0.049	0.049	1	NEGATIVE	0	0	0	0	0
35	MALE	Rupandehi	35	TRAVEL TO INDIA	NO TRAVEL TO INDIA	FARMER	0.688	0.667	1.03148	NEGATIVE	0.12	0.083	1.44578	NEGATIVE	0.191	0.169	1.13018	NEGATIVE	1.192	1.23	0.969106	NEGATIVE	0	0	0	0	38
46	MALE	Banke	46	NO TRAVEL TO INDIA	NO TRAVEL TO INDIA	FARMER	0.078	0.035	2.22857	NEGATIVE	0.078	0.054	1.44444	NEGATIVE	0.126	0.121	1.04132	NEGATIVE	0.062	0.06	1.03333	NEGATIVE	0	0	0	0	403
25	FEMALE	Rupandehi	25	NO TRAVEL TO INDIA	NO TRAVEL TO INDIA	FARMER	0.113	0.085	1.32941	NEGATIVE	0.078	0.054	1.44444	NEGATIVE	0.337	0.132	2.55303	EQUIVOCAL	0.068	0.067	1.01493	NEGATIVE	0	0	0	0	0
50	FEMALE	Rupandehi	40	NO TRAVEL TO INDIA	TRAVEL TO INDIA	FARMER	0.069	0.032	2.15625	NEGATIVE	0.072	0.05	1.44	NEGATIVE	0.11	0.098	1.12245	NEGATIVE	0.059	0.053	1.11321	NEGATIVE	19	0	0	0	534
50	FEMALE	Rupandehi	35	TRAVEL TO INDIA	TRAVEL TO INDIA	FARMER	0.062	0.028	2.21429	NEGATIVE	0.115	0.08	1.4375	NEGATIVE	0.147	0.125	1.176	NEGATIVE	0.066	0.079	0.835443	NEGATIVE	0	0	0	0	54
48	FEMALE	Rupandehi	30	NO TRAVEL TO INDIA	NO TRAVEL TO INDIA	FARMER	0.071	0.028	2.53571	NEGATIVE	0.132	0.092	1.43478	NEGATIVE	0.165	0.119	1.38655	NEGATIVE	0.059	0.048	1.22917	NEGATIVE	0	0	0	0	31
23	MALE	Banke	23	TRAVEL TO INDIA	TRAVEL TO INDIA	NOT FARMER	0.048	0.026	1.84615	NEGATIVE	0.129	0.09	1.43333	NEGATIVE	0.136	0.129	1.05426	NEGATIVE	0.041	0.041	1	NEGATIVE	0	0	0	0	66
68	FEMALE	Rupandehi	68	NO TRAVEL TO INDIA	NO TRAVEL TO INDIA	NOT FARMER	0.351	0.264	1.32955	NEGATIVE	0.096	0.067	1.43284	NEGATIVE	0.112	0.097	1.15464	NEGATIVE	0.455	0.442	1.02941	NEGATIVE	0	0	0	0	138
39	FEMALE	Udayapur	39	NO TRAVEL TO INDIA	NO TRAVEL TO INDIA	NOT FARMER	0.092	0.025	3.68	NEGATIVE	0.147	0.103	1.42718	NEGATIVE	0.161	0.179	0.899441	NEGATIVE	0.244	0.072	3.38889	POSITIVE	0	0	0	0	0
32	MALE	Banke	32	NO TRAVEL TO INDIA	TRAVEL TO INDIA	NOT FARMER	0.155	0.146	1.06164	NEGATIVE	0.121	0.085	1.42353	NEGATIVE	0.138	0.122	1.13115	NEGATIVE	0.066	0.064	1.03125	NEGATIVE	0	0	0	0	0
28	FEMALE	Banke	28	NO TRAVEL TO INDIA	NO TRAVEL TO INDIA	FARMER	0.087	0.025	3.48	NEGATIVE	0.051	0.036	1.41667	NEGATIVE	0.107	0.047	2.2766	EQUIVOCAL	0.046	0.045	1.02222	NEGATIVE	0	0	0	0	130
29	FEMALE	Udayapur	16	NO TRAVEL TO INDIA	NO TRAVEL TO INDIA	NOT FARMER	0.08	0.06	1.33333	NEGATIVE	0.086	0.061	1.40984	NEGATIVE	0.123	0.13	0.946154	NEGATIVE	0.145	0.0257	5.64202	POSITIVE	0	0	0	0	0
30	FEMALE	Rupandehi	15	NO TRAVEL TO INDIA	NO TRAVEL TO INDIA	FARMER	0.096	0.032	3	NEGATIVE	0.086	0.061	1.40984	NEGATIVE	0.489	0.264	1.85227	EQUIVOCAL	0.089	0.057	1.5614	NEGATIVE	0	150	0	57	161
54	FEMALE	Rupandehi	40	TRAVEL TO INDIA	TRAVEL TO INDIA	FARMER	0.108	0.031	3.48387	NEGATIVE	0.062	0.044	1.40909	NEGATIVE	0.532	0.243	2.1893	EQUIVOCAL	0.077	0.05	1.54	NEGATIVE	0	0	0	57	365
26	MALE	Banke	26	NO TRAVEL TO INDIA	NO TRAVEL TO INDIA	NA	0.079	0.031	2.54839	NEGATIVE	0.063	0.045	1.4	NEGATIVE	0.135	0.134	1.00746	NEGATIVE	0.048	0.05	0.96	NEGATIVE	0	0	0	0	122
45	MALE	Banke	7	NO TRAVEL TO INDIA	NO TRAVEL TO INDIA	NOT FARMER	0.153	0.047	3.25532	NEGATIVE	0.081	0.058	1.39655	NEGATIVE	0.121	0.285	0.424561	NEGATIVE	0.097	0.073	1.32877	NEGATIVE	0	0	0	0	874
40	FEMALE	Rupandehi	25	NO TRAVEL TO INDIA	NO TRAVEL TO INDIA	FARMER	0.057	0.032	1.78125	NEGATIVE	0.159	0.114	1.39474	NEGATIVE	0.141	0.124	1.1371	NEGATIVE	0.048	0.041	1.17073	NEGATIVE	0	0	0	0	50
28	FEMALE	Rupandehi	15	NO TRAVEL TO INDIA	TRAVEL TO INDIA	FARMER	0.103	0.024	4.29167	EQUIVOCAL	0.046	0.033	1.39394	NEGATIVE	0.037	0.033	1.12121	NEGATIVE	0.032	0.031	1.03226	NEGATIVE	0	0	0	0	1055
30	FEMALE	Rupandehi	10	NO TRAVEL TO INDIA	NO TRAVEL TO INDIA	FARMER	0.05	0.03	1.66667	NEGATIVE	0.135	0.097	1.39175	NEGATIVE	0.136	0.114	1.19298	NEGATIVE	0.042	0.042	1	NEGATIVE	0	0	0	0	77
30	MALE	Udayapur	15	TRAVEL TO INDIA	NO TRAVEL TO INDIA	FARMER	0.047	0.025	1.88	NEGATIVE	0.121	0.087	1.3908	NEGATIVE	0.205	0.211	0.971564	NEGATIVE	0.044	0.041	1.07317	NEGATIVE	0	0	0	0	0
57	MALE	Udayapur	45	NO TRAVEL TO INDIA	NO TRAVEL TO INDIA	FARMER	0.225	0.093	2.41935	NEGATIVE	0.105	0.076	1.38158	NEGATIVE	0.14	0.132	1.06061	NEGATIVE	0.195	0.161	1.21118	NEGATIVE	0	0	0	0	0
25	FEMALE	Rupandehi	10	NO TRAVEL TO INDIA	NO TRAVEL TO INDIA	FARMER	0.109	0.071	1.53521	NEGATIVE	0.105	0.076	1.38158	NEGATIVE	0.149	0.117	1.2735	NEGATIVE	0.078	0.086	0.906977	NEGATIVE	0	0	0	0	0
45	MALE	Rupandehi	45	TRAVEL TO INDIA	NO TRAVEL TO INDIA	FARMER	0.182	0.068	2.67647	NEGATIVE	0.051	0.037	1.37838	NEGATIVE	0.082	0.04	2.05	EQUIVOCAL	0.065	0.062	1.04839	NEGATIVE	20	616	31	133	704
70	FEMALE	Banke	70	NO TRAVEL TO INDIA	NO TRAVEL TO INDIA	NOT FARMER	0.102	0.027	3.77778	NEGATIVE	0.084	0.061	1.37705	NEGATIVE	0.215	0.193	1.11399	NEGATIVE	0.052	0.049	1.06122	NEGATIVE	0	0	0	0	401
55	FEMALE	Rupandehi	40	NO TRAVEL TO INDIA	NO TRAVEL TO INDIA	FARMER	0.059	0.038	1.55263	NEGATIVE	0.092	0.067	1.37313	NEGATIVE	0.221	0.133	1.66165	EQUIVOCAL	0.075	0.082	0.914634	NEGATIVE	50	0	0	0	58
59	MALE	Rupandehi	59	NO TRAVEL TO INDIA	NO TRAVEL TO INDIA	FARMER	0.056	0.031	1.80645	NEGATIVE	0.085	0.062	1.37097	NEGATIVE	0.129	0.094	1.37234	NEGATIVE	0.098	0.05	1.96	EQUIVOCAL	0	0	0	0	100
45	FEMALE	Rupandehi	30	TRAVEL TO INDIA	TRAVEL TO INDIA	FARMER	0.063	0.028	2.25	NEGATIVE	0.074	0.054	1.37037	NEGATIVE	0.079	0.065	1.21538	NEGATIVE	0.052	0.051	1.01961	NEGATIVE	0	0	0	0	86
66	FEMALE	Udayapur	50	NO TRAVEL TO INDIA	NO TRAVEL TO INDIA	NOT FARMER	0.11	0.026	4.23077	EQUIVOCAL	0.089	0.065	1.36923	NEGATIVE	0.178	0.148	1.2027	NEGATIVE	0.057	0.052	1.09615	NEGATIVE	0	0	0	0	508
19	FEMALE	Rupandehi	19	NO TRAVEL TO INDIA	NO TRAVEL TO INDIA	NOT FARMER	0.029	0.023	1.26087	NEGATIVE	0.115	0.084	1.36905	NEGATIVE	0.115	0.123	0.934959	NEGATIVE	0.035	0.035	1	NEGATIVE	0	0	0	0	42
26	FEMALE	Banke	9	NO TRAVEL TO INDIA	NO TRAVEL TO INDIA	NOT FARMER	0.096	0.036	2.66667	NEGATIVE	0.067	0.049	1.36735	NEGATIVE	0.151	0.136	1.11029	NEGATIVE	0.062	0.069	0.898551	NEGATIVE	0	0	0	0	25
19	MALE	Rupandehi	19	NO TRAVEL TO INDIA	NO TRAVEL TO INDIA	NOT FARMER	0.082	0.051	1.60784	NEGATIVE	0.072	0.053	1.35849	NEGATIVE	0.098	0.082	1.19512	NEGATIVE	0.078	0.076	1.02632	NEGATIVE	0	0	0	0	12
60	FEMALE	Rupandehi	40	NO TRAVEL TO INDIA	NO TRAVEL TO INDIA	NOT FARMER	0.585	0.5	1.17	NEGATIVE	0.062	0.046	1.34783	NEGATIVE	0.276	0.048	5.75	POSITIVE	0.277	0.275	1.00727	NEGATIVE	1107	230	97	126	21
19	FEMALE	Rupandehi	19	TRAVEL TO INDIA	NO TRAVEL TO INDIA	NOT FARMER	0.063	0.045	1.4	NEGATIVE	0.132	0.098	1.34694	NEGATIVE	0.225	0.222	1.01351	NEGATIVE	0.046	0.044	1.04545	NEGATIVE	0	0	0	0	0
41	MALE	Udayapur	41	NO TRAVEL TO INDIA	NO TRAVEL TO INDIA	FARMER	0.112	0.097	1.15464	NEGATIVE	0.157	0.117	1.34188	NEGATIVE	0.182	0.143	1.27273	NEGATIVE	0.074	0.078	0.948718	NEGATIVE	0	0	0	0	0
47	MALE	Banke	47	NO TRAVEL TO INDIA	NO TRAVEL TO INDIA	FARMER	0.069	0.045	1.53333	NEGATIVE	0.122	0.091	1.34066	NEGATIVE	0.278	0.15	1.85333	EQUIVOCAL	0.065	0.068	0.955882	NEGATIVE	0	0	0	0	104
30	FEMALE	Banke	30	NO TRAVEL TO INDIA	NO TRAVEL TO INDIA	FARMER	0.039	0.023	1.69565	NEGATIVE	0.126	0.094	1.34043	NEGATIVE	0.204	0.183	1.11475	NEGATIVE	0.037	0.037	1	NEGATIVE	0	0	0	0	32
41	MALE	Banke	1	TRAVEL TO INDIA	TRAVEL TO INDIA	FARMER	0.202	0.13	1.55385	NEGATIVE	0.068	0.051	1.33333	NEGATIVE	0.338	0.072	4.69444	POSITIVE	0.293	0.263	1.11407	NEGATIVE	12	524	10	0	0
55	MALE	Rupandehi	30	NO TRAVEL TO INDIA	NO TRAVEL TO INDIA	FARMER	0.055	0.025	2.2	NEGATIVE	0.101	0.076	1.32895	NEGATIVE	0.335	0.177	1.89266	EQUIVOCAL	0.052	0.053	0.981132	NEGATIVE	0	0	18	0	1075
22	FEMALE	Banke	22	NO TRAVEL TO INDIA	TRAVEL TO INDIA	NOT FARMER	0.049	0.034	1.44118	NEGATIVE	0.167	0.126	1.3254	NEGATIVE	0.16	0.175	0.914286	NEGATIVE	0.059	0.054	1.09259	NEGATIVE	0	0	0	0	110
38	FEMALE	Udayapur	20	NO TRAVEL TO INDIA	NO TRAVEL TO INDIA	NOT FARMER	0.185	0.158	1.17089	NEGATIVE	0.143	0.108	1.32407	NEGATIVE	0.126	0.219	0.575342	NEGATIVE	0.162	0.172	0.94186	NEGATIVE	0	0	0	0	0
29	FEMALE	Rupandehi	15	NO TRAVEL TO INDIA	NO TRAVEL TO INDIA	FARMER	0.043	0.025	1.72	NEGATIVE	0.09	0.068	1.32353	NEGATIVE	0.141	0.127	1.11024	NEGATIVE	0.035	0.035	1	NEGATIVE	0	0	0	0	0
32	FEMALE	Banke	32	NO TRAVEL TO INDIA	NO TRAVEL TO INDIA	NOT FARMER	0.067	0.035	1.91429	NEGATIVE	0.09	0.068	1.32353	NEGATIVE	0.101	0.036	2.80556	EQUIVOCAL	0.043	0.056	0.767857	NEGATIVE	0	0	0	0	0
21	FEMALE	Udayapur	21	NO TRAVEL TO INDIA	TRAVEL TO INDIA	FARMER	0.119	0.023	5.17391	EQUIVOCAL	0.078	0.059	1.32203	NEGATIVE	0.146	0.14	1.04286	NEGATIVE	0.057	0.037	1.54054	NEGATIVE	0	0	0	0	0
22	FEMALE	Rupandehi	8	NO TRAVEL TO INDIA	NO TRAVEL TO INDIA	FARMER	0.047	0.026	1.80769	NEGATIVE	0.058	0.044	1.31818	NEGATIVE	0.084	0.078	1.07692	NEGATIVE	0.044	0.043	1.02326	NEGATIVE	0	0	0	0	301
25	FEMALE	Udayapur	25	NO TRAVEL TO INDIA	NO TRAVEL TO INDIA	NOT FARMER	0.066	0.037	1.78378	NEGATIVE	0.058	0.044	1.31818	NEGATIVE	0.1	0.1	1	NEGATIVE	0.06	0.061	0.983607	NEGATIVE	0	0	0	0	0
32	FEMALE	Rupandehi	20	TRAVEL TO INDIA	NO TRAVEL TO INDIA	FARMER	0.083	0.06	1.38333	NEGATIVE	0.108	0.082	1.31707	NEGATIVE	0.194	0.12	1.61667	NEGATIVE	0.099	0.108	0.916667	NEGATIVE	0	0	0	0	16
27	FEMALE	Rupandehi	8	NO TRAVEL TO INDIA	TRAVEL TO INDIA	FARMER	0.088	0.039	2.25641	NEGATIVE	0.167	0.127	1.31496	NEGATIVE	0.152	0.158	0.962025	NEGATIVE	0.065	0.057	1.14035	NEGATIVE	0	95	0	0	0
60	MALE	Rupandehi	60	TRAVEL TO INDIA	TRAVEL TO INDIA	FARMER	0.089	0.044	2.02273	NEGATIVE	0.089	0.068	1.30882	NEGATIVE	0.192	0.162	1.18519	NEGATIVE	0.072	0.071	1.01408	NEGATIVE	0	0	0	0	97
25	FEMALE	Rupandehi	25	NO TRAVEL TO INDIA	NO TRAVEL TO INDIA	FARMER	0.089	0.036	2.47222	NEGATIVE	0.068	0.052	1.30769	NEGATIVE	0.088	0.088	1	NEGATIVE	0.056	0.054	1.03704	NEGATIVE	0	0	0	0	39
46	FEMALE	Udayapur	46	NO TRAVEL TO INDIA	NO TRAVEL TO INDIA	FARMER	0.057	0.03	1.9	NEGATIVE	0.112	0.086	1.30233	NEGATIVE	0.14	0.119	1.17647	NEGATIVE	0.062	0.053	1.16981	NEGATIVE	0	0	0	0	0
28	MALE	Rupandehi	28	NO TRAVEL TO INDIA	NO TRAVEL TO INDIA	NOT FARMER	0.073	0.027	2.7037	NEGATIVE	0.056	0.043	1.30233	NEGATIVE	0.087	0.089	0.977528	NEGATIVE	0.053	0.046	1.15217	NEGATIVE	0	0	0	59	180
57	MALE	Rupandehi	57	NO TRAVEL TO INDIA	NO TRAVEL TO INDIA	NOT FARMER	0.065	0.034	1.91176	NEGATIVE	0.056	0.043	1.30233	NEGATIVE	0.113	0.07	1.61429	NEGATIVE	0.051	0.048	1.0625	NEGATIVE	0	0	0	901	195
24	FEMALE	Rupandehi	10	NO TRAVEL TO INDIA	NO TRAVEL TO INDIA	FARMER	0.067	0.028	2.39286	NEGATIVE	0.108	0.083	1.3012	NEGATIVE	0.195	0.159	1.22642	NEGATIVE	0.069	0.055	1.25455	NEGATIVE	0	0	0	0	264
50	MALE	Rupandehi	50	NO TRAVEL TO INDIA	NO TRAVEL TO INDIA	FARMER	0.107	0.067	1.59701	NEGATIVE	0.048	0.037	1.2973	NEGATIVE	0.356	0.182	1.95604	EQUIVOCAL	0.112	0.112	1	NEGATIVE	0	0	10	100	173
46	FEMALE	Rupandehi	30	NO TRAVEL TO INDIA	NO TRAVEL TO INDIA	FARMER	0.073	0.02	3.65	NEGATIVE	0.066	0.051	1.29412	NEGATIVE	0.172	0.125	1.376	NEGATIVE	0.032	0.031	1.03226	NEGATIVE	0	25	0	37	402
40	FEMALE	Rupandehi	40	TRAVEL TO INDIA	NO TRAVEL TO INDIA	NOT FARMER	0.041	0.025	1.64	NEGATIVE	0.11	0.085	1.29412	NEGATIVE	0.176	0.127	1.38583	NEGATIVE	0.035	0.036	0.972222	NEGATIVE	0	0	0	0	327
34	FEMALE	Udayapur	34	NO TRAVEL TO INDIA	NO TRAVEL TO INDIA	NOT FARMER	0.142	0.089	1.59551	NEGATIVE	0.097	0.075	1.29333	NEGATIVE	0.103	0.091	1.13187	NEGATIVE	0.09	0.086	1.04651	NEGATIVE	0	0	0	0	363
19	FEMALE	Udayapur	18	NO TRAVEL TO INDIA	NO TRAVEL TO INDIA	NOT FARMER	0.139	0.048	2.89583	NEGATIVE	0.085	0.066	1.28788	NEGATIVE	0.157	0.144	1.09028	NEGATIVE	0.083	0.084	0.988095	NEGATIVE	0	0	0	0	1168
23	FEMALE	Rupandehi	23	NO TRAVEL TO INDIA	NO TRAVEL TO INDIA	FARMER	0.056	0.029	1.93103	NEGATIVE	0.112	0.087	1.28736	NEGATIVE	0.149	0.147	1.01361	NEGATIVE	0.048	0.049	0.979592	NEGATIVE	0	0	0	0	111
19	FEMALE	Banke	19	NO TRAVEL TO INDIA	NO TRAVEL TO INDIA	NOT FARMER	0.114	0.04	2.85	NEGATIVE	0.144	0.112	1.28571	NEGATIVE	0.209	0.197	1.06091	NEGATIVE	0.101	0.069	1.46377	NEGATIVE	0	0	0	0	108
23	MALE	Rupandehi	23	TRAVEL TO INDIA	NO TRAVEL TO INDIA	NA	0.086	0.036	2.38889	NEGATIVE	0.108	0.084	1.28571	NEGATIVE	0.14	0.109	1.2844	NEGATIVE	0.045	0.041	1.09756	NEGATIVE	0	0	0	0	31
53	MALE	Rupandehi	53	NO TRAVEL TO INDIA	NO TRAVEL TO INDIA	FARMER	0.064	0.047	1.3617	NEGATIVE	0.063	0.049	1.28571	NEGATIVE	0.34	0.083	4.09639	POSITIVE	0.078	0.073	1.06849	NEGATIVE	990	398	45	188	0
30	FEMALE	Banke	30	NO TRAVEL TO INDIA	TRAVEL TO INDIA	FARMER	0.086	0.027	3.18519	NEGATIVE	0.054	0.042	1.28571	NEGATIVE	0.052	0.047	1.10638	NEGATIVE	0.047	0.046	1.02174	NEGATIVE	0	0	0	0	639
40	FEMALE	Rupandehi	30	NO TRAVEL TO INDIA	NO TRAVEL TO INDIA	FARMER	0.061	0.022	2.77273	NEGATIVE	0.054	0.042	1.28571	NEGATIVE	0.083	0.075	1.10667	NEGATIVE	0.043	0.043	1	NEGATIVE	0	0	0	0	117
24	MALE	Rupandehi	24	NO TRAVEL TO INDIA	NO TRAVEL TO INDIA	NOT FARMER	0.106	0.041	2.58537	NEGATIVE	0.149	0.116	1.28448	NEGATIVE	0.15	0.12	1.25	NEGATIVE	0.097	0.08	1.2125	NEGATIVE	0	0	0	0	0
19	MALE	Rupandehi	19	TRAVEL TO INDIA	TRAVEL TO INDIA	NOT FARMER	0.072	0.03	2.4	NEGATIVE	0.123	0.096	1.28125	NEGATIVE	0.194	0.168	1.15476	NEGATIVE	0.075	0.057	1.31579	NEGATIVE	0	0	0	0	0
46	MALE	Banke	46	NO TRAVEL TO INDIA	NO TRAVEL TO INDIA	FARMER	0.045	0.024	1.875	NEGATIVE	0.124	0.097	1.27835	NEGATIVE	0.61	0.13	4.69231	POSITIVE	0.05	0.039	1.28205	NEGATIVE	0	0	0	0	0
35	FEMALE	Udayapur	20	NO TRAVEL TO INDIA	TRAVEL TO INDIA	FARMER	0.067	0.035	1.91429	NEGATIVE	0.138	0.108	1.27778	NEGATIVE	0.16	0.164	0.97561	NEGATIVE	0.053	0.057	0.929825	NEGATIVE	0	0	0	0	0
56	FEMALE	Rupandehi	45	NO TRAVEL TO INDIA	NO TRAVEL TO INDIA	FARMER	0.071	0.025	2.84	NEGATIVE	0.205	0.161	1.27329	NEGATIVE	0.157	0.118	1.33051	NEGATIVE	0.065	0.035	1.85714	EQUIVOCAL	0	0	0	0	41
26	FEMALE	Banke	15	TRAVEL TO INDIA	TRAVEL TO INDIA	NOT FARMER	0.079	0.062	1.27419	NEGATIVE	0.103	0.081	1.2716	NEGATIVE	0.155	0.124	1.25	NEGATIVE	0.079	0.09	0.877778	NEGATIVE	0	0	0	0	258
72	MALE	Banke	35	TRAVEL TO INDIA	NO TRAVEL TO INDIA	NOT FARMER	0.055	0.029	1.89655	NEGATIVE	0.118	0.093	1.26882	NEGATIVE	0.303	0.183	1.65574	EQUIVOCAL	0.053	0.055	0.963636	NEGATIVE	0	0	0	0	110
20	FEMALE	Udayapur	16	NO TRAVEL TO INDIA	NO TRAVEL TO INDIA	NOT FARMER	0.1	0.048	2.08333	NEGATIVE	0.052	0.041	1.26829	NEGATIVE	0.028	0.059	0.474576	NEGATIVE	0.129	0.102	1.26471	NEGATIVE	0	0	0	0	0
30	FEMALE	Rupandehi	15	NO TRAVEL TO INDIA	NO TRAVEL TO INDIA	FARMER	0.095	0.029	3.27586	NEGATIVE	0.071	0.056	1.26786	NEGATIVE	0.229	0.157	1.4586	NEGATIVE	0.091	0.075	1.21333	NEGATIVE	0	0	0	0	0
45	FEMALE	Rupandehi	30	NO TRAVEL TO INDIA	NO TRAVEL TO INDIA	FARMER	0.058	0.026	2.23077	NEGATIVE	0.095	0.075	1.26667	NEGATIVE	0.231	0.181	1.27624	NEGATIVE	0.063	0.062	1.01613	NEGATIVE	0	0	0	0	41
60	FEMALE	Rupandehi	60	NO TRAVEL TO INDIA	NO TRAVEL TO INDIA	FARMER	0.131	0.024	5.45833	EQUIVOCAL	0.067	0.053	1.26415	NEGATIVE	0.208	0.21	0.990476	NEGATIVE	0.049	0.037	1.32432	NEGATIVE	0	0	0	0	81
19	FEMALE	Udayapur	15	NO TRAVEL TO INDIA	NO TRAVEL TO INDIA	NOT FARMER	0.045	0.03	1.5	NEGATIVE	0.091	0.072	1.26389	NEGATIVE	0.1	0.102	0.980392	NEGATIVE	0.034	0.033	1.0303	NEGATIVE	0	0	0	0	0
20	FEMALE	Banke	20	NO TRAVEL TO INDIA	NO TRAVEL TO INDIA	FARMER	0.131	0.058	2.25862	NEGATIVE	0.077	0.061	1.2623	NEGATIVE	0.027	0.054	0.5	NEGATIVE	0.095	0.096	0.989583	NEGATIVE	0	0	0	0	476
62	MALE	Rupandehi	62	NO TRAVEL TO INDIA	NO TRAVEL TO INDIA	FARMER	0.054	0.026	2.07692	NEGATIVE	0.092	0.073	1.26027	NEGATIVE	0.095	0.1	0.95	NEGATIVE	0.042	0.035	1.2	NEGATIVE	0	0	0	0	622
31	FEMALE	Udayapur	10	NO TRAVEL TO INDIA	NO TRAVEL TO INDIA	FARMER	0.065	0.025	2.6	NEGATIVE	0.16	0.127	1.25984	NEGATIVE	0.175	0.134	1.30597	NEGATIVE	0.05	0.068	0.735294	NEGATIVE	0	0	0	0	47
19	MALE	Rupandehi	19	TRAVEL TO INDIA	NO TRAVEL TO INDIA	FARMER	0.201	0.193	1.04145	NEGATIVE	0.107	0.085	1.25882	NEGATIVE	0.143	0.148	0.966216	NEGATIVE	0.231	0.228	1.01316	NEGATIVE	0	0	0	0	0
38	MALE	Udayapur	38	NO TRAVEL TO INDIA	NO TRAVEL TO INDIA	FARMER	0.11	0.077	1.42857	NEGATIVE	0.078	0.062	1.25806	NEGATIVE	0.193	0.146	1.32192	NEGATIVE	0.131	0.128	1.02344	NEGATIVE	0	0	0	0	104
40	FEMALE	Banke	40	NO TRAVEL TO INDIA	NO TRAVEL TO INDIA	NOT FARMER	0.133	0.062	2.14516	NEGATIVE	0.044	0.035	1.25714	NEGATIVE	0.188	0.167	1.12575	NEGATIVE	0.103	0.11	0.936364	NEGATIVE	0	0	0	49	123
39	MALE	Udayapur	39	NO TRAVEL TO INDIA	NO TRAVEL TO INDIA	NOT FARMER	0.103	0.027	3.81481	NEGATIVE	0.054	0.043	1.25581	NEGATIVE	0.06	0.063	0.952381	NEGATIVE	0.05	0.048	1.04167	NEGATIVE	0	0	0	60	392
51	FEMALE	Udayapur	25	NO TRAVEL TO INDIA	TRAVEL TO INDIA	NOT FARMER	0.05	0.023	2.17391	NEGATIVE	0.069	0.055	1.25455	NEGATIVE	0.108	0.095	1.13684	NEGATIVE	0.035	0.032	1.09375	NEGATIVE	0	0	0	0	0
51	MALE	Udayapur	22	NO TRAVEL TO INDIA	NO TRAVEL TO INDIA	FARMER	0.081	0.052	1.55769	NEGATIVE	0.069	0.055	1.25455	NEGATIVE	0.124	0.091	1.36264	NEGATIVE	0.063	0.062	1.01613	NEGATIVE	0	0	0	0	141
22	MALE	Banke	22	NO TRAVEL TO INDIA	NO TRAVEL TO INDIA	FARMER	0.075	0.037	2.02703	NEGATIVE	0.07	0.056	1.25	NEGATIVE	0.158	0.141	1.12057	NEGATIVE	0.087	0.086	1.01163	NEGATIVE	0	0	0	0	0
21	FEMALE	Rupandehi	10	NO TRAVEL TO INDIA	TRAVEL TO INDIA	FARMER	0.031	0.021	1.47619	NEGATIVE	0.088	0.071	1.23944	NEGATIVE	0.121	0.145	0.834483	NEGATIVE	0.048	0.052	0.923077	NEGATIVE	0	0	0	0	0
19	FEMALE	Rupandehi	19	TRAVEL TO INDIA	TRAVEL TO INDIA	FARMER	0.062	0.025	2.48	NEGATIVE	0.052	0.042	1.2381	NEGATIVE	0.051	0.049	1.04082	NEGATIVE	0.043	0.039	1.10256	NEGATIVE	0	0	0	0	154
34	FEMALE	Rupandehi	25	NO TRAVEL TO INDIA	NO TRAVEL TO INDIA	FARMER	0.064	0.022	2.90909	NEGATIVE	0.105	0.085	1.23529	NEGATIVE	0.287	0.163	1.76074	NEGATIVE	0.04	0.034	1.17647	NEGATIVE	0	0	0	0	120
45	FEMALE	Udayapur	30	NO TRAVEL TO INDIA	TRAVEL TO INDIA	NOT FARMER	0.104	0.024	4.33333	EQUIVOCAL	0.148	0.12	1.23333	NEGATIVE	0.16	0.156	1.02564	NEGATIVE	0.04	0.034	1.17647	NEGATIVE	0	0	0	0	115
39	FEMALE	Rupandehi	25	NO TRAVEL TO INDIA	TRAVEL TO INDIA	FARMER	0.051	0.02	2.55	NEGATIVE	0.143	0.116	1.23276	NEGATIVE	0.157	0.157	1	NEGATIVE	0.038	0.048	0.791667	NEGATIVE	0	0	0	0	20
65	FEMALE	Rupandehi	65	NO TRAVEL TO INDIA	NO TRAVEL TO INDIA	NOT FARMER	0.057	0.024	2.375	NEGATIVE	0.053	0.043	1.23256	NEGATIVE	0.172	0.119	1.44538	NEGATIVE	0.034	0.032	1.0625	NEGATIVE	0	0	0	0	98
51	MALE	Udayapur	51	NO TRAVEL TO INDIA	NO TRAVEL TO INDIA	FARMER	0.129	0.026	4.96154	EQUIVOCAL	0.159	0.129	1.23256	NEGATIVE	0.188	0.167	1.12575	NEGATIVE	0.041	0.041	1	NEGATIVE	0	0	0	0	61
60	FEMALE	Rupandehi	45	NO TRAVEL TO INDIA	NO TRAVEL TO INDIA	FARMER	0.098	0.031	3.16129	NEGATIVE	0.101	0.082	1.23171	NEGATIVE	0.177	0.16	1.10625	NEGATIVE	0.078	0.078	1	NEGATIVE	0	0	0	0	446
25	FEMALE	Udayapur	15	NO TRAVEL TO INDIA	NO TRAVEL TO INDIA	NOT FARMER	0.063	0.037	1.7027	NEGATIVE	0.043	0.035	1.22857	NEGATIVE	0.04	0.077	0.519481	NEGATIVE	0.056	0.058	0.965517	NEGATIVE	0	0	0	0	0
70	MALE	Rupandehi	70	NO TRAVEL TO INDIA	NO TRAVEL TO INDIA	FARMER	0.067	0.031	2.16129	NEGATIVE	0.125	0.103	1.21359	NEGATIVE	0.186	0.179	1.03911	NEGATIVE	0.052	0.049	1.06122	NEGATIVE	0	0	0	0	13
26	MALE	Rupandehi	26	NO TRAVEL TO INDIA	NO TRAVEL TO INDIA	NOT FARMER	0.079	0.036	2.19444	NEGATIVE	0.04	0.033	1.21212	NEGATIVE	0.055	0.051	1.07843	NEGATIVE	0.061	0.058	1.05172	NEGATIVE	0	0	0	0	0
23	FEMALE	Banke	23	NO TRAVEL TO INDIA	NO TRAVEL TO INDIA	FARMER	0.058	0.029	2	NEGATIVE	0.064	0.053	1.20755	NEGATIVE	0.135	0.132	1.02273	NEGATIVE	0.048	0.047	1.02128	NEGATIVE	0	0	0	0	0
30	FEMALE	Banke	30	TRAVEL TO INDIA	TRAVEL TO INDIA	NOT FARMER	0.051	0.021	2.42857	NEGATIVE	0.146	0.121	1.20661	NEGATIVE	0.139	0.169	0.822485	NEGATIVE	0.042	0.034	1.23529	NEGATIVE	0	0	0	0	0
26	MALE	Udayapur	20	NO TRAVEL TO INDIA	NO TRAVEL TO INDIA	FARMER	0.029	0.021	1.38095	NEGATIVE	0.111	0.092	1.20652	NEGATIVE	0.203	0.173	1.17341	NEGATIVE	0.04	0.053	0.754717	NEGATIVE	0	102	0	0	0
20	FEMALE	Banke	20	NO TRAVEL TO INDIA	NO TRAVEL TO INDIA	NOT FARMER	0.072	0.027	2.66667	NEGATIVE	0.059	0.049	1.20408	NEGATIVE	0.126	0.122	1.03279	NEGATIVE	0.049	0.047	1.04255	NEGATIVE	0	0	0	0	69
58	MALE	Udayapur	58	NO TRAVEL TO INDIA	NO TRAVEL TO INDIA	FARMER	0.061	0.029	2.10345	NEGATIVE	0.059	0.049	1.20408	NEGATIVE	0.083	0.076	1.09211	NEGATIVE	0.048	0.047	1.02128	NEGATIVE	0	0	0	0	30
80	MALE	Rupandehi	80	NO TRAVEL TO INDIA	NO TRAVEL TO INDIA	NOT FARMER	0.095	0.045	2.11111	NEGATIVE	0.231	0.192	1.20312	NEGATIVE	0.224	0.177	1.26554	NEGATIVE	0.048	0.048	1	NEGATIVE	0	0	0	0	234
19	FEMALE	Banke	19	NO TRAVEL TO INDIA	NO TRAVEL TO INDIA	NOT FARMER	0.114	0.044	2.59091	EQUIVOCAL	0.073	0.061	1.19672	NEGATIVE	0.107	0.102	1.04902	NEGATIVE	0.052	0.05	1.04	NEGATIVE	0	0	0	0	19
50	FEMALE	Rupandehi	40	NO TRAVEL TO INDIA	NO TRAVEL TO INDIA	FARMER	0.05	0.025	2	NEGATIVE	0.11	0.092	1.19565	NEGATIVE	0.143	0.141	1.01418	NEGATIVE	0.055	0.043	1.27907	NEGATIVE	0	0	0	0	0
21	MALE	Rupandehi	21	NO TRAVEL TO INDIA	TRAVEL TO INDIA	FARMER	0.093	0.056	1.66071	NEGATIVE	0.092	0.077	1.19481	NEGATIVE	0.216	0.22	0.981818	NEGATIVE	0.076	0.071	1.07042	NEGATIVE	0	0	0	0	149
19	MALE	Banke	19	NO TRAVEL TO INDIA	NO TRAVEL TO INDIA	NOT FARMER	0.066	0.048	1.375	NEGATIVE	0.131	0.11	1.19091	NEGATIVE	0.177	0.149	1.18792	NEGATIVE	0.072	0.088	0.818182	NEGATIVE	0	0	0	0	0
46	FEMALE	Rupandehi	16	NO TRAVEL TO INDIA	NO TRAVEL TO INDIA	FARMER	0.039	0.023	1.69565	NEGATIVE	0.113	0.095	1.18947	NEGATIVE	0.198	0.167	1.18563	NEGATIVE	0.064	0.038	1.68421	EQUIVOCAL	0	0	0	0	42
19	FEMALE	Rupandehi	19	NO TRAVEL TO INDIA	NO TRAVEL TO INDIA	NOT FARMER	0.084	0.042	2	NEGATIVE	0.076	0.064	1.1875	NEGATIVE	0.17	0.055	3.09091	POSITIVE	0.075	0.074	1.01351	NEGATIVE	0	0	0	0	231
55	MALE	Rupandehi	55	NO TRAVEL TO INDIA	NO TRAVEL TO INDIA	FARMER	0.126	0.029	4.34483	EQUIVOCAL	0.058	0.049	1.18367	NEGATIVE	0.041	0.035	1.17143	NEGATIVE	0.042	0.034	1.23529	NEGATIVE	0	0	0	0	922
45	FEMALE	Rupandehi	30	NO TRAVEL TO INDIA	NO TRAVEL TO INDIA	FARMER	0.042	0.023	1.82609	NEGATIVE	0.058	0.049	1.18367	NEGATIVE	0.125	0.099	1.26263	NEGATIVE	0.048	0.059	0.813559	NEGATIVE	0	0	0	0	54
25	FEMALE	Banke	25	NO TRAVEL TO INDIA	TRAVEL TO INDIA	NOT FARMER	0.116	0.065	1.78462	NEGATIVE	0.052	0.044	1.18182	NEGATIVE	0.085	0.175	0.485714	NEGATIVE	0.094	0.077	1.22078	NEGATIVE	0	0	0	0	0
27	MALE	Udayapur	20	NO TRAVEL TO INDIA	NO TRAVEL TO INDIA	NOT FARMER	0.084	0.021	4	EQUIVOCAL	0.065	0.055	1.18182	NEGATIVE	0.082	0.083	0.987952	NEGATIVE	0.026	0.027	0.962963	NEGATIVE	0	0	0	0	0
28	MALE	Rupandehi	28	NO TRAVEL TO INDIA	NO TRAVEL TO INDIA	FARMER	0.037	0.022	1.68182	NEGATIVE	0.111	0.094	1.18085	NEGATIVE	0.157	0.135	1.16296	NEGATIVE	0.036	0.034	1.05882	NEGATIVE	0	0	0	0	0
21	FEMALE	Udayapur	21	NO TRAVEL TO INDIA	TRAVEL TO INDIA	NOT FARMER	0.322	0.191	1.68586	NEGATIVE	0.046	0.039	1.17949	NEGATIVE	0.047	0.03	1.56667	NEGATIVE	0.343	0.262	1.30916	NEGATIVE	0	0	0	0	0
35	FEMALE	Banke	35	TRAVEL TO INDIA	TRAVEL TO INDIA	FARMER	0.1	0.062	1.6129	NEGATIVE	0.046	0.039	1.17949	NEGATIVE	0.051	0.054	0.944444	NEGATIVE	0.1	0.102	0.980392	NEGATIVE	0	0	0	0	0
40	MALE	Udayapur	32	NO TRAVEL TO INDIA	NO TRAVEL TO INDIA	FARMER	0.041	0.022	1.86364	NEGATIVE	0.092	0.078	1.17949	NEGATIVE	0.133	0.127	1.04724	NEGATIVE	0.03	0.034	0.882353	NEGATIVE	0	0	0	0	0
50	FEMALE	Banke	50	NO TRAVEL TO INDIA	TRAVEL TO INDIA	NOT FARMER	0.059	0.029	2.03448	NEGATIVE	0.086	0.073	1.17808	NEGATIVE	0.159	0.118	1.34746	NEGATIVE	0.057	0.046	1.23913	NEGATIVE	0	0	0	0	0
25	FEMALE	Banke	15	NO TRAVEL TO INDIA	NO TRAVEL TO INDIA	NOT FARMER	0.081	0.027	3	NEGATIVE	0.06	0.051	1.17647	NEGATIVE	0.22	0.201	1.09453	NEGATIVE	0.044	0.042	1.04762	NEGATIVE	0	0	0	0	41
26	FEMALE	Rupandehi	16	TRAVEL TO INDIA	NO TRAVEL TO INDIA	FARMER	0.123	0.091	1.35165	NEGATIVE	0.1	0.085	1.17647	NEGATIVE	0.176	0.114	1.54386	NEGATIVE	0.101	0.098	1.03061	NEGATIVE	0	0	0	0	30
48	MALE	Banke	48	NO TRAVEL TO INDIA	NO TRAVEL TO INDIA	NA	0.077	0.026	2.96154	NEGATIVE	0.04	0.034	1.17647	NEGATIVE	0.11	0.11	1	NEGATIVE	0.025	0.027	0.925926	NEGATIVE	0	0	0	77	115
42	MALE	Udayapur	42	NO TRAVEL TO INDIA	NO TRAVEL TO INDIA	NOT FARMER	0.125	0.051	2.45098	NEGATIVE	0.061	0.052	1.17308	NEGATIVE	0.064	0.07	0.914286	NEGATIVE	0.08	0.072	1.11111	NEGATIVE	0	0	0	0	0
50	FEMALE	Udayapur	40	NO TRAVEL TO INDIA	NO TRAVEL TO INDIA	FARMER	0.16	0.132	1.21212	NEGATIVE	0.061	0.052	1.17308	NEGATIVE	0.136	0.142	0.957746	NEGATIVE	0.122	0.117	1.04274	NEGATIVE	0	0	0	0	0
19	FEMALE	Udayapur	19	NO TRAVEL TO INDIA	NO TRAVEL TO INDIA	NOT FARMER	0.061	0.035	1.74286	NEGATIVE	0.095	0.081	1.17284	NEGATIVE	0.176	0.193	0.911917	NEGATIVE	0.129	0.061	2.11475	EQUIVOCAL	0	0	0	0	0
30	FEMALE	Rupandehi	30	NO TRAVEL TO INDIA	NO TRAVEL TO INDIA	FARMER	0.063	0.027	2.33333	NEGATIVE	0.034	0.029	1.17241	NEGATIVE	0.031	0.031	1	NEGATIVE	0.048	0.045	1.06667	NEGATIVE	71	0	0	0	107
19	MALE	Rupandehi	19	TRAVEL TO INDIA	TRAVEL TO INDIA	NOT FARMER	0.102	0.037	2.75676	NEGATIVE	0.077	0.066	1.16667	NEGATIVE	0.196	0.192	1.02083	NEGATIVE	0.07	0.057	1.22807	NEGATIVE	0	0	0	0	0
32	FEMALE	Udayapur	30	NO TRAVEL TO INDIA	NO TRAVEL TO INDIA	FARMER	0.05	0.027	1.85185	NEGATIVE	0.042	0.036	1.16667	NEGATIVE	0.126	0.143	0.881119	NEGATIVE	0.054	0.051	1.05882	NEGATIVE	0	0	0	0	0
59	MALE	Udayapur	40	NO TRAVEL TO INDIA	TRAVEL TO INDIA	FARMER	0.072	0.021	3.42857	NEGATIVE	0.05	0.043	1.16279	NEGATIVE	0.044	0.036	1.22222	NEGATIVE	0.052	0.042	1.2381	NEGATIVE	0	0	0	91	96
41	MALE	Rupandehi	41	TRAVEL TO INDIA	TRAVEL TO INDIA	FARMER	0.104	0.074	1.40541	NEGATIVE	0.05	0.043	1.16279	NEGATIVE	0.132	0.128	1.03125	NEGATIVE	0.119	0.115	1.03478	NEGATIVE	0	0	0	0	233
60	FEMALE	Udayapur	30	NO TRAVEL TO INDIA	TRAVEL TO INDIA	FARMER	0.071	0.029	2.44828	NEGATIVE	0.052	0.045	1.15556	NEGATIVE	0.085	0.066	1.28788	NEGATIVE	0.036	0.034	1.05882	NEGATIVE	0	0	0	0	313
43	FEMALE	Udayapur	20	NO TRAVEL TO INDIA	NO TRAVEL TO INDIA	FARMER	0.037	0.022	1.68182	NEGATIVE	0.104	0.09	1.15556	NEGATIVE	0.216	0.13	1.66154	EQUIVOCAL	0.04	0.039	1.02564	NEGATIVE	0	0	0	0	0
22	FEMALE	Rupandehi	10	TRAVEL TO INDIA	TRAVEL TO INDIA	NOT FARMER	0.06	0.04	1.5	NEGATIVE	0.157	0.136	1.15441	NEGATIVE	0.205	0.153	1.33987	NEGATIVE	0.074	0.068	1.08824	NEGATIVE	0	0	0	0	13
48	FEMALE	Banke	28	NO TRAVEL TO INDIA	NO TRAVEL TO INDIA	FARMER	0.095	0.029	3.27586	NEGATIVE	0.144	0.125	1.152	NEGATIVE	0.323	0.37	0.872973	NEGATIVE	0.039	0.038	1.02632	NEGATIVE	0	0	0	0	0
19	FEMALE	Rupandehi	19	NO TRAVEL TO INDIA	NO TRAVEL TO INDIA	FARMER	0.073	0.026	2.80769	NEGATIVE	0.076	0.066	1.15152	NEGATIVE	0.099	0.105	0.942857	NEGATIVE	0.061	0.049	1.2449	NEGATIVE	0	0	0	0	93
40	FEMALE	Rupandehi	10	NO TRAVEL TO INDIA	TRAVEL TO INDIA	FARMER	0.073	0.026	2.80769	NEGATIVE	0.069	0.06	1.15	NEGATIVE	0.105	0.028	3.75	POSITIVE	0.061	0.04	1.525	NEGATIVE	0	0	0	0	0
65	FEMALE	Rupandehi	50	NO TRAVEL TO INDIA	NO TRAVEL TO INDIA	FARMER	0.063	0.022	2.86364	NEGATIVE	0.054	0.047	1.14894	NEGATIVE	0.106	0.119	0.890756	NEGATIVE	0.04	0.043	0.930233	NEGATIVE	0	0	0	150	90
52	MALE	Udayapur	52	NO TRAVEL TO INDIA	NO TRAVEL TO INDIA	FARMER	0.047	0.02	2.35	NEGATIVE	0.101	0.088	1.14773	NEGATIVE	0.106	0.164	0.646341	NEGATIVE	0.042	0.034	1.23529	NEGATIVE	0	0	0	0	0
55	MALE	Banke	55	TRAVEL TO INDIA	NO TRAVEL TO INDIA	FARMER	0.06	0.025	2.4	NEGATIVE	0.047	0.041	1.14634	NEGATIVE	0.05	0.048	1.04167	NEGATIVE	0.036	0.032	1.125	NEGATIVE	0	0	0	0	181
26	FEMALE	Rupandehi	26	TRAVEL TO INDIA	NO TRAVEL TO INDIA	NOT FARMER	0.064	0.04	1.6	NEGATIVE	0.094	0.082	1.14634	NEGATIVE	0.151	0.111	1.36036	NEGATIVE	0.038	0.047	0.808511	NEGATIVE	0	0	0	0	0
25	MALE	Rupandehi	25	NO TRAVEL TO INDIA	NO TRAVEL TO INDIA	NOT FARMER	0.052	0.03	1.73333	NEGATIVE	0.102	0.089	1.14607	NEGATIVE	0.163	0.149	1.09396	NEGATIVE	0.06	0.053	1.13208	NEGATIVE	0	0	0	0	0
20	FEMALE	Udayapur	16	NO TRAVEL TO INDIA	NO TRAVEL TO INDIA	FARMER	0.082	0.041	2	NEGATIVE	0.103	0.09	1.14444	NEGATIVE	0.268	0.15	1.78667	EQUIVOCAL	0.077	0.073	1.05479	NEGATIVE	0	0	0	0	357
41	FEMALE	Udayapur	41	NO TRAVEL TO INDIA	NO TRAVEL TO INDIA	FARMER	0.076	0.033	2.30303	NEGATIVE	0.08	0.07	1.14286	NEGATIVE	0.162	0.158	1.02532	NEGATIVE	0.078	0.059	1.32203	NEGATIVE	0	0	0	0	0
65	MALE	Rupandehi	65	NO TRAVEL TO INDIA	NO TRAVEL TO INDIA	FARMER	0.11	0.081	1.35802	NEGATIVE	0.209	0.183	1.14208	NEGATIVE	0.214	0.181	1.18232	NEGATIVE	0.128	0.116	1.10345	NEGATIVE	0	0	0	0	0
35	FEMALE	Udayapur	35	NO TRAVEL TO INDIA	NO TRAVEL TO INDIA	FARMER	0.16	0.077	2.07792	NEGATIVE	0.049	0.043	1.13953	NEGATIVE	0.044	0.047	0.93617	NEGATIVE	0.174	0.148	1.17568	NEGATIVE	0	0	0	0	0
50	FEMALE	Banke	50	NO TRAVEL TO INDIA	NO TRAVEL TO INDIA	FARMER	0.064	0.035	1.82857	NEGATIVE	0.049	0.043	1.13953	NEGATIVE	0.054	0.051	1.05882	NEGATIVE	0.049	0.05	0.98	NEGATIVE	0	0	0	0	26
36	FEMALE	Rupandehi	36	NO TRAVEL TO INDIA	NO TRAVEL TO INDIA	FARMER	0.076	0.024	3.16667	NEGATIVE	0.041	0.036	1.13889	NEGATIVE	0.05	0.048	1.04167	NEGATIVE	0.033	0.033	1	NEGATIVE	0	0	0	0	52
52	MALE	Banke	52	NO TRAVEL TO INDIA	NO TRAVEL TO INDIA	FARMER	0.045	0.025	1.8	NEGATIVE	0.088	0.078	1.12821	NEGATIVE	0.232	0.125	1.856	EQUIVOCAL	0.053	0.037	1.43243	NEGATIVE	0	0	0	0	0
20	FEMALE	Udayapur	11	NO TRAVEL TO INDIA	NO TRAVEL TO INDIA	FARMER	0.068	0.031	2.19355	NEGATIVE	0.062	0.055	1.12727	NEGATIVE	0.119	0.135	0.881481	NEGATIVE	0.06	0.05	1.2	NEGATIVE	0	0	0	0	18
60	FEMALE	Rupandehi	40	NO TRAVEL TO INDIA	NO TRAVEL TO INDIA	FARMER	0.119	0.117	1.01709	NEGATIVE	0.081	0.072	1.125	NEGATIVE	0.15	0.147	1.02041	NEGATIVE	0.131	0.126	1.03968	NEGATIVE	0	0	0	0	0
35	FEMALE	Banke	999	NO TRAVEL TO INDIA	NO TRAVEL TO INDIA	NOT FARMER	0.047	0.026	1.80769	NEGATIVE	0.072	0.064	1.125	NEGATIVE	0.138	0.134	1.02985	NEGATIVE	0.044	0.043	1.02326	NEGATIVE	0	0	0	0	0
22	FEMALE	Rupandehi	4	TRAVEL TO INDIA	TRAVEL TO INDIA	NOT FARMER	0.067	0.047	1.42553	NEGATIVE	0.109	0.097	1.12371	NEGATIVE	0.13	0.138	0.942029	NEGATIVE	0.066	0.062	1.06452	NEGATIVE	0	0	0	0	0
26	MALE	Udayapur	15	TRAVEL TO INDIA	NO TRAVEL TO INDIA	NOT FARMER	0.035	0.03	1.16667	NEGATIVE	0.092	0.082	1.12195	NEGATIVE	0.158	0.171	0.923977	NEGATIVE	0.1	0.047	2.12766	EQUIVOCAL	0	0	0	0	0
50	FEMALE	Udayapur	22	NO TRAVEL TO INDIA	TRAVEL TO INDIA	NOT FARMER	0.06	0.025	2.4	NEGATIVE	0.046	0.041	1.12195	NEGATIVE	0.036	0.035	1.02857	NEGATIVE	0.059	0.048	1.22917	NEGATIVE	0	0	0	0	0
40	FEMALE	Rupandehi	22	NO TRAVEL TO INDIA	NO TRAVEL TO INDIA	FARMER	0.089	0.022	4.04545	EQUIVOCAL	0.037	0.033	1.12121	NEGATIVE	0.03	0.029	1.03448	NEGATIVE	0.049	0.053	0.924528	NEGATIVE	0	0	0	0	45
21	MALE	Banke	21	NO TRAVEL TO INDIA	TRAVEL TO INDIA	NOT FARMER	0.065	0.025	2.6	NEGATIVE	0.047	0.042	1.11905	NEGATIVE	0.078	0.074	1.05405	NEGATIVE	0.033	0.034	0.970588	NEGATIVE	0	0	0	0	34
20	FEMALE	Udayapur	20	NO TRAVEL TO INDIA	NO TRAVEL TO INDIA	NOT FARMER	0.066	0.027	2.44444	NEGATIVE	0.059	0.053	1.11321	NEGATIVE	0.184	0.187	0.983957	NEGATIVE	0.05	0.05	1	NEGATIVE	0	0	0	13	44
23	FEMALE	Rupandehi	23	NO TRAVEL TO INDIA	NO TRAVEL TO INDIA	FARMER	0.039	0.023	1.69565	NEGATIVE	0.079	0.071	1.11268	NEGATIVE	0.112	0.129	0.868217	NEGATIVE	0.043	0.058	0.741379	NEGATIVE	0	0	0	0	19
45	FEMALE	Rupandehi	45	NO TRAVEL TO INDIA	NO TRAVEL TO INDIA	FARMER	0.067	0.031	2.16129	NEGATIVE	0.099	0.089	1.11236	NEGATIVE	0.121	0.117	1.03419	NEGATIVE	0.044	0.041	1.07317	NEGATIVE	0	0	0	0	16
45	FEMALE	Udayapur	15	NO TRAVEL TO INDIA	NO TRAVEL TO INDIA	FARMER	0.059	0.023	2.56522	NEGATIVE	0.099	0.089	1.11236	NEGATIVE	0.168	0.177	0.949153	NEGATIVE	0.049	0.07	0.7	NEGATIVE	0	0	0	0	0
30	FEMALE	Rupandehi	15	NO TRAVEL TO INDIA	NO TRAVEL TO INDIA	FARMER	0.127	0.023	5.52174	EQUIVOCAL	0.119	0.107	1.11215	NEGATIVE	0.11	0.091	1.20879	NEGATIVE	0.061	0.044	1.38636	NEGATIVE	0	23	0	0	0
23	FEMALE	Udayapur	23	NO TRAVEL TO INDIA	NO TRAVEL TO INDIA	NOT FARMER	0.109	0.044	2.47727	NEGATIVE	0.07	0.063	1.11111	NEGATIVE	0.175	0.19	0.921053	NEGATIVE	0.07	0.064	1.09375	NEGATIVE	0	0	0	0	0
19	MALE	Rupandehi	19	TRAVEL TO INDIA	TRAVEL TO INDIA	NOT FARMER	0.071	0.042	1.69048	NEGATIVE	0.08	0.072	1.11111	NEGATIVE	0.282	0.149	1.89262	EQUIVOCAL	0.079	0.081	0.975309	NEGATIVE	30	83	44	0	36
55	FEMALE	Rupandehi	40	TRAVEL TO INDIA	NO TRAVEL TO INDIA	FARMER	0.099	0.068	1.45588	NEGATIVE	0.115	0.104	1.10577	NEGATIVE	0.156	0.148	1.05405	NEGATIVE	0.104	0.101	1.0297	NEGATIVE	0	0	0	0	0
32	FEMALE	Banke	15	NO TRAVEL TO INDIA	NO TRAVEL TO INDIA	FARMER	0.089	0.029	3.06897	NEGATIVE	0.053	0.048	1.10417	NEGATIVE	0.04	0.129	0.310078	NEGATIVE	0.052	0.048	1.08333	NEGATIVE	0	0	0	0	0
60	MALE	Banke	60	TRAVEL TO INDIA	NO TRAVEL TO INDIA	FARMER	0.052	0.028	1.85714	NEGATIVE	0.097	0.088	1.10227	NEGATIVE	0.195	0.16	1.21875	NEGATIVE	0.055	0.055	1	NEGATIVE	0	15	0	0	97
40	FEMALE	Udayapur	4	NO TRAVEL TO INDIA	NO TRAVEL TO INDIA	FARMER	0.14	0.021	6.66667	POSITIVE	0.066	0.06	1.1	NEGATIVE	0.09	0.117	0.769231	NEGATIVE	0.104	0.037	2.81081	EQUIVOCAL	0	0	0	0	509
19	MALE	Udayapur	19	NO TRAVEL TO INDIA	NO TRAVEL TO INDIA	NOT FARMER	0.087	0.026	3.34615	NEGATIVE	0.056	0.051	1.09804	NEGATIVE	0.115	0.145	0.793103	NEGATIVE	0.048	0.041	1.17073	NEGATIVE	0	0	0	0	0
50	MALE	Rupandehi	50	NO TRAVEL TO INDIA	NO TRAVEL TO INDIA	FARMER	0.074	0.056	1.32143	NEGATIVE	0.09	0.082	1.09756	NEGATIVE	0.144	0.159	0.90566	NEGATIVE	0.088	0.068	1.29412	NEGATIVE	0	0	0	0	57
35	FEMALE	Banke	35	TRAVEL TO INDIA	TRAVEL TO INDIA	FARMER	0.127	0.035	3.62857	NEGATIVE	0.068	0.062	1.09677	NEGATIVE	0.144	0.108	1.33333	NEGATIVE	0.047	0.05	0.94	NEGATIVE	0	0	0	0	27
20	FEMALE	Udayapur	20	NO TRAVEL TO INDIA	NO TRAVEL TO INDIA	NOT FARMER	0.075	0.041	1.82927	NEGATIVE	0.057	0.052	1.09615	NEGATIVE	0.13	0.049	2.65306	EQUIVOCAL	0.085	0.074	1.14865	NEGATIVE	0	330	0	0	0
22	FEMALE	Udayapur	20	NO TRAVEL TO INDIA	NO TRAVEL TO INDIA	FARMER	0.07	0.054	1.2963	NEGATIVE	0.057	0.052	1.09615	NEGATIVE	0.102	0.104	0.980769	NEGATIVE	0.067	0.064	1.04688	NEGATIVE	0	0	0	0	0
74	MALE	Udayapur	74	NO TRAVEL TO INDIA	NO TRAVEL TO INDIA	NOT FARMER	0.106	0.025	4.24	NEGATIVE	0.114	0.104	1.09615	NEGATIVE	0.141	0.139	1.01439	NEGATIVE	0.039	0.041	0.95122	NEGATIVE	0	0	0	0	0
50	FEMALE	Banke	50	NO TRAVEL TO INDIA	NO TRAVEL TO INDIA	FARMER	0.216	0.141	1.53191	NEGATIVE	0.035	0.032	1.09375	NEGATIVE	0.069	0.066	1.04545	NEGATIVE	0.112	0.113	0.99115	NEGATIVE	0	0	0	0	77
38	MALE	Banke	38	NO TRAVEL TO INDIA	NO TRAVEL TO INDIA	FARMER	0.074	0.026	2.84615	NEGATIVE	0.047	0.043	1.09302	NEGATIVE	0.044	0.043	1.02326	NEGATIVE	0.077	0.072	1.06944	NEGATIVE	0	0	0	0	0
48	FEMALE	Rupandehi	30	NO TRAVEL TO INDIA	NO TRAVEL TO INDIA	FARMER	0.093	0.026	3.57692	NEGATIVE	0.059	0.054	1.09259	NEGATIVE	0.093	0.076	1.22368	NEGATIVE	0.102	0.057	1.78947	EQUIVOCAL	0	0	0	0	0
19	FEMALE	Rupandehi	19	TRAVEL TO INDIA	TRAVEL TO INDIA	NOT FARMER	0.063	0.027	2.33333	NEGATIVE	0.036	0.033	1.09091	NEGATIVE	0.067	0.065	1.03077	NEGATIVE	0.046	0.042	1.09524	NEGATIVE	0	0	0	0	0
19	MALE	Udayapur	19	NO TRAVEL TO INDIA	NO TRAVEL TO INDIA	NOT FARMER	0.075	0.029	2.58621	NEGATIVE	0.048	0.044	1.09091	NEGATIVE	0.114	0.115	0.991304	NEGATIVE	0.054	0.06	0.9	NEGATIVE	0	0	0	0	0
46	MALE	Rupandehi	46	NO TRAVEL TO INDIA	NO TRAVEL TO INDIA	NOT FARMER	0.062	0.031	2	NEGATIVE	0.152	0.14	1.08571	NEGATIVE	0.167	0.167	1	NEGATIVE	0.055	0.055	1	NEGATIVE	0	0	0	0	21
65	MALE	Banke	65	TRAVEL TO INDIA	NO TRAVEL TO INDIA	FARMER	0.04	0.021	1.90476	NEGATIVE	0.178	0.164	1.08537	NEGATIVE	0.212	0.214	0.990654	NEGATIVE	0.036	0.035	1.02857	NEGATIVE	0	0	0	0	0
37	FEMALE	Udayapur	37	NO TRAVEL TO INDIA	NO TRAVEL TO INDIA	FARMER	0.083	0.034	2.44118	NEGATIVE	0.064	0.059	1.08475	NEGATIVE	0.142	0.14	1.01429	NEGATIVE	0.059	0.054	1.09259	NEGATIVE	0	0	0	0	0
40	FEMALE	Banke	20	NO TRAVEL TO INDIA	NO TRAVEL TO INDIA	NOT FARMER	0.033	0.023	1.43478	NEGATIVE	0.129	0.119	1.08403	NEGATIVE	0.174	0.177	0.983051	NEGATIVE	0.036	0.037	0.972973	NEGATIVE	0	0	0	0	0
28	FEMALE	Rupandehi	10	TRAVEL TO INDIA	TRAVEL TO INDIA	FARMER	0.03	0.023	1.30435	NEGATIVE	0.078	0.072	1.08333	NEGATIVE	0.157	0.119	1.31933	NEGATIVE	0.038	0.036	1.05556	NEGATIVE	0	0	0	0	0
21	FEMALE	Udayapur	21	NO TRAVEL TO INDIA	TRAVEL TO INDIA	NOT FARMER	0.084	0.046	1.82609	NEGATIVE	0.052	0.048	1.08333	NEGATIVE	0.15	0.178	0.842697	NEGATIVE	0.079	0.077	1.02597	NEGATIVE	0	0	0	0	0
20	FEMALE	Rupandehi	10	TRAVEL TO INDIA	TRAVEL TO INDIA	FARMER	0.088	0.039	2.25641	NEGATIVE	0.171	0.158	1.08228	NEGATIVE	0.073	0.174	0.41954	NEGATIVE	0.061	0.054	1.12963	NEGATIVE	0	0	0	0	0
34	MALE	Banke	34	NO TRAVEL TO INDIA	NO TRAVEL TO INDIA	FARMER	0.096	0.065	1.47692	NEGATIVE	0.066	0.061	1.08197	NEGATIVE	0.038	0.14	0.271429	NEGATIVE	0.121	0.113	1.0708	NEGATIVE	0	0	0	0	0
19	MALE	Rupandehi	19	TRAVEL TO INDIA	NO TRAVEL TO INDIA	NOT FARMER	0.119	0.034	3.5	NEGATIVE	0.04	0.037	1.08108	NEGATIVE	0.031	0.089	0.348315	NEGATIVE	0.094	0.076	1.23684	NEGATIVE	0	0	0	0	0
35	FEMALE	Banke	35	NO TRAVEL TO INDIA	NO TRAVEL TO INDIA	FARMER	0.05	0.034	1.47059	NEGATIVE	0.121	0.112	1.08036	NEGATIVE	0.17	0.174	0.977011	NEGATIVE	0.047	0.048	0.979167	NEGATIVE	0	0	0	0	0
21	FEMALE	Udayapur	18	NO TRAVEL TO INDIA	NO TRAVEL TO INDIA	NOT FARMER	0.055	0.042	1.30952	NEGATIVE	0.081	0.075	1.08	NEGATIVE	0.118	0.122	0.967213	NEGATIVE	0.08	0.081	0.987654	NEGATIVE	0	0	0	0	0
43	MALE	Udayapur	43	NO TRAVEL TO INDIA	NO TRAVEL TO INDIA	NOT FARMER	0.073	0.026	2.80769	NEGATIVE	0.041	0.038	1.07895	NEGATIVE	0.148	0.068	2.17647	EQUIVOCAL	0.042	0.042	1	NEGATIVE	0	13	0	0	543
29	MALE	Banke	29	NO TRAVEL TO INDIA	NO TRAVEL TO INDIA	FARMER	0.119	0.038	3.13158	EQUIVOCAL	0.178	0.165	1.07879	NEGATIVE	0.472	0.187	2.52406	EQUIVOCAL	0.06	0.053	1.13208	NEGATIVE	0	0	0	0	256
22	MALE	Rupandehi	22	TRAVEL TO INDIA	TRAVEL TO INDIA	FARMER	0.101	0.03	3.36667	NEGATIVE	0.042	0.039	1.07692	NEGATIVE	0.04	0.042	0.952381	NEGATIVE	0.044	0.045	0.977778	NEGATIVE	0	0	0	0	102
29	FEMALE	Rupandehi	29	NO TRAVEL TO INDIA	NO TRAVEL TO INDIA	NOT FARMER	0.073	0.043	1.69767	NEGATIVE	0.071	0.066	1.07576	NEGATIVE	0.118	0.118	1	NEGATIVE	0.047	0.046	1.02174	NEGATIVE	0	0	0	0	0
19	MALE	Banke	19	NO TRAVEL TO INDIA	NO TRAVEL TO INDIA	NOT FARMER	0.162	0.135	1.2	NEGATIVE	0.057	0.053	1.07547	NEGATIVE	0.082	0.084	0.97619	NEGATIVE	0.303	0.297	1.0202	NEGATIVE	0	0	0	0	39
55	MALE	Banke	55	TRAVEL TO INDIA	TRAVEL TO INDIA	FARMER	0.063	0.034	1.85294	NEGATIVE	0.043	0.04	1.075	NEGATIVE	0.143	0.142	1.00704	NEGATIVE	0.053	0.052	1.01923	NEGATIVE	0	0	0	0	100
42	FEMALE	Rupandehi	25	NO TRAVEL TO INDIA	NO TRAVEL TO INDIA	FARMER	0.104	0.033	3.15152	NEGATIVE	0.043	0.04	1.075	NEGATIVE	0.184	0.161	1.14286	NEGATIVE	0.051	0.052	0.980769	NEGATIVE	0	0	0	0	135
46	MALE	Udayapur	46	NO TRAVEL TO INDIA	NO TRAVEL TO INDIA	FARMER	0.123	0.076	1.61842	NEGATIVE	0.072	0.067	1.07463	NEGATIVE	0.103	0.105	0.980952	NEGATIVE	0.092	0.084	1.09524	NEGATIVE	0	0	0	0	0
36	FEMALE	Rupandehi	20	NO TRAVEL TO INDIA	NO TRAVEL TO INDIA	FARMER	0.055	0.035	1.57143	NEGATIVE	0.16	0.149	1.07383	NEGATIVE	0.027	0.044	0.613636	NEGATIVE	0.057	0.044	1.29545	NEGATIVE	0	0	0	0	0
26	FEMALE	Banke	12	TRAVEL TO INDIA	TRAVEL TO INDIA	NOT FARMER	0.09	0.034	2.64706	NEGATIVE	0.044	0.041	1.07317	NEGATIVE	0.051	0.037	1.37838	NEGATIVE	0.076	0.063	1.20635	NEGATIVE	0	0	0	0	23
21	FEMALE	Udayapur	21	NO TRAVEL TO INDIA	NO TRAVEL TO INDIA	NOT FARMER	0.092	0.051	1.80392	NEGATIVE	0.06	0.056	1.07143	NEGATIVE	0.165	0.088	1.875	EQUIVOCAL	0.084	0.081	1.03704	NEGATIVE	0	0	0	0	0
35	MALE	Udayapur	35	NO TRAVEL TO INDIA	NO TRAVEL TO INDIA	NOT FARMER	0.072	0.021	3.42857	NEGATIVE	0.045	0.042	1.07143	NEGATIVE	0.077	0.081	0.950617	NEGATIVE	0.041	0.046	0.891304	NEGATIVE	0	0	0	0	0
30	FEMALE	Banke	15	NO TRAVEL TO INDIA	NO TRAVEL TO INDIA	FARMER	0.172	0.143	1.2028	NEGATIVE	0.093	0.087	1.06897	NEGATIVE	0.17	0.169	1.00592	NEGATIVE	0.256	0.246	1.04065	NEGATIVE	0	0	0	0	34
19	MALE	Banke	19	TRAVEL TO INDIA	TRAVEL TO INDIA	NOT FARMER	0.056	0.025	2.24	NEGATIVE	0.047	0.044	1.06818	NEGATIVE	0.102	0.109	0.93578	NEGATIVE	0.05	0.05	1	NEGATIVE	0	0	24	0	0
30	FEMALE	Rupandehi	17	TRAVEL TO INDIA	TRAVEL TO INDIA	FARMER	0.065	0.029	2.24138	NEGATIVE	0.063	0.059	1.0678	NEGATIVE	0.131	0.15	0.873333	NEGATIVE	0.053	0.051	1.03922	NEGATIVE	0	0	0	0	0
21	FEMALE	Udayapur	21	NO TRAVEL TO INDIA	NO TRAVEL TO INDIA	NOT FARMER	0.053	0.024	2.20833	NEGATIVE	0.079	0.074	1.06757	NEGATIVE	0.15	0.153	0.980392	NEGATIVE	0.038	0.035	1.08571	NEGATIVE	0	0	0	0	0
20	MALE	Udayapur	20	NO TRAVEL TO INDIA	NO TRAVEL TO INDIA	NOT FARMER	0.042	0.021	2	NEGATIVE	0.095	0.089	1.06742	NEGATIVE	0.134	0.171	0.783626	NEGATIVE	0.032	0.032	1	NEGATIVE	0	0	0	0	0
75	MALE	Udayapur	50	NO TRAVEL TO INDIA	NO TRAVEL TO INDIA	FARMER	0.06	0.039	1.53846	NEGATIVE	0.065	0.061	1.06557	NEGATIVE	0.131	0.119	1.10084	NEGATIVE	0.066	0.064	1.03125	NEGATIVE	0	0	0	0	0
26	FEMALE	Udayapur	15	NO TRAVEL TO INDIA	TRAVEL TO INDIA	FARMER	0.081	0.034	2.38235	NEGATIVE	0.115	0.108	1.06481	NEGATIVE	0.113	0.087	1.29885	NEGATIVE	0.068	0.047	1.44681	NEGATIVE	0	0	0	0	0
19	FEMALE	Rupandehi	19	TRAVEL TO INDIA	TRAVEL TO INDIA	FARMER	0.052	0.029	1.7931	NEGATIVE	0.068	0.064	1.0625	NEGATIVE	0.028	0.082	0.341463	NEGATIVE	0.06	0.055	1.09091	NEGATIVE	0	0	0	0	75
22	FEMALE	Rupandehi	22	NO TRAVEL TO INDIA	NO TRAVEL TO INDIA	FARMER	0.123	0.065	1.89231	NEGATIVE	0.036	0.034	1.05882	NEGATIVE	0.151	0.02	7.55	POSITIVE	0.104	0.097	1.07216	NEGATIVE	0	0	0	12	0
30	FEMALE	Rupandehi	30	NO TRAVEL TO INDIA	NO TRAVEL TO INDIA	NOT FARMER	0.062	0.027	2.2963	NEGATIVE	0.11	0.104	1.05769	NEGATIVE	0.207	0.107	1.93458	EQUIVOCAL	0.038	0.037	1.02703	NEGATIVE	0	0	0	0	48
54	FEMALE	Udayapur	54	NO TRAVEL TO INDIA	NO TRAVEL TO INDIA	NOT FARMER	0.05	0.026	1.92308	NEGATIVE	0.092	0.087	1.05747	NEGATIVE	0.139	0.147	0.945578	NEGATIVE	0.045	0.047	0.957447	NEGATIVE	0	0	0	0	0
21	MALE	Banke	21	NO TRAVEL TO INDIA	NO TRAVEL TO INDIA	FARMER	0.046	0.022	2.09091	NEGATIVE	0.056	0.053	1.0566	NEGATIVE	0.196	0.237	0.827004	NEGATIVE	0.045	0.043	1.04651	NEGATIVE	0	0	0	0	97
40	FEMALE	Udayapur	40	NO TRAVEL TO INDIA	NO TRAVEL TO INDIA	NOT FARMER	0.146	0.095	1.53684	NEGATIVE	0.057	0.054	1.05556	NEGATIVE	0.094	0.104	0.903846	NEGATIVE	0.245	0.201	1.21891	NEGATIVE	0	0	0	0	0
23	MALE	Banke	23	TRAVEL TO INDIA	NO TRAVEL TO INDIA	FARMER	0.069	0.029	2.37931	NEGATIVE	0.039	0.037	1.05405	NEGATIVE	0.097	0.134	0.723881	NEGATIVE	0.04	0.035	1.14286	NEGATIVE	23	0	0	0	0
19	MALE	Rupandehi	19	TRAVEL TO INDIA	TRAVEL TO INDIA	NOT FARMER	0.069	0.039	1.76923	NEGATIVE	0.079	0.075	1.05333	NEGATIVE	0.164	0.168	0.97619	NEGATIVE	0.057	0.057	1	NEGATIVE	0	0	0	0	0
23	FEMALE	Banke	10	NO TRAVEL TO INDIA	NO TRAVEL TO INDIA	NOT FARMER	0.161	0.1	1.61	NEGATIVE	0.099	0.094	1.05319	NEGATIVE	0.196	0.15	1.30667	NEGATIVE	0.151	0.122	1.2377	NEGATIVE	0	0	0	0	0
47	MALE	Udayapur	47	NO TRAVEL TO INDIA	NO TRAVEL TO INDIA	FARMER	0.063	0.041	1.53659	NEGATIVE	0.041	0.039	1.05128	NEGATIVE	0.04	0.041	0.97561	NEGATIVE	0.036	0.036	1	NEGATIVE	0	0	0	0	221
65	FEMALE	Banke	65	NO TRAVEL TO INDIA	NO TRAVEL TO INDIA	NOT FARMER	0.069	0.025	2.76	NEGATIVE	0.041	0.039	1.05128	NEGATIVE	0.04	0.034	1.17647	NEGATIVE	0.036	0.037	0.972973	NEGATIVE	0	0	0	0	48
22	FEMALE	Udayapur	6	NO TRAVEL TO INDIA	NO TRAVEL TO INDIA	NOT FARMER	0.045	0.023	1.95652	NEGATIVE	0.105	0.1	1.05	NEGATIVE	0.183	0.148	1.23649	NEGATIVE	0.045	0.04	1.125	NEGATIVE	0	0	0	0	0
50	FEMALE	Udayapur	50	NO TRAVEL TO INDIA	NO TRAVEL TO INDIA	NOT FARMER	0.105	0.079	1.32911	NEGATIVE	0.064	0.061	1.04918	NEGATIVE	0.152	0.14	1.08571	NEGATIVE	0.157	0.158	0.993671	NEGATIVE	0	0	0	0	0
40	FEMALE	Rupandehi	15	NO TRAVEL TO INDIA	NO TRAVEL TO INDIA	FARMER	0.068	0.045	1.51111	NEGATIVE	0.151	0.144	1.04861	NEGATIVE	0.178	0.181	0.983425	NEGATIVE	0.074	0.065	1.13846	NEGATIVE	0	0	0	0	0
24	FEMALE	Udayapur	24	NO TRAVEL TO INDIA	NO TRAVEL TO INDIA	NOT FARMER	0.051	0.024	2.125	NEGATIVE	0.067	0.064	1.04688	NEGATIVE	0.133	0.135	0.985185	NEGATIVE	0.039	0.033	1.18182	NEGATIVE	0	0	0	0	0
45	FEMALE	Banke	45	NO TRAVEL TO INDIA	NO TRAVEL TO INDIA	FARMER	0.056	0.022	2.54545	NEGATIVE	0.116	0.111	1.04505	NEGATIVE	0.181	0.198	0.914141	NEGATIVE	0.034	0.034	1	NEGATIVE	0	0	0	0	0
35	MALE	Udayapur	35	NO TRAVEL TO INDIA	NO TRAVEL TO INDIA	FARMER	0.068	0.039	1.74359	NEGATIVE	0.07	0.067	1.04478	NEGATIVE	0.106	0.104	1.01923	NEGATIVE	0.064	0.063	1.01587	NEGATIVE	0	0	0	0	0
24	FEMALE	Udayapur	24	NO TRAVEL TO INDIA	NO TRAVEL TO INDIA	NOT FARMER	0.056	0.029	1.93103	NEGATIVE	0.053	0.051	1.03922	NEGATIVE	0.079	0.081	0.975309	NEGATIVE	0.044	0.044	1	NEGATIVE	0	0	0	0	0
43	MALE	Udayapur	40	NO TRAVEL TO INDIA	NO TRAVEL TO INDIA	FARMER	0.043	0.025	1.72	NEGATIVE	0.053	0.051	1.03922	NEGATIVE	0.084	0.081	1.03704	NEGATIVE	0.045	0.062	0.725806	NEGATIVE	0	0	0	0	20
20	MALE	Rupandehi	20	TRAVEL TO INDIA	NO TRAVEL TO INDIA	NOT FARMER	0.05	0.025	2	NEGATIVE	0.054	0.052	1.03846	NEGATIVE	0.215	0.217	0.990783	NEGATIVE	0.043	0.044	0.977273	NEGATIVE	13	0	0	0	19
51	FEMALE	Udayapur	51	NO TRAVEL TO INDIA	NO TRAVEL TO INDIA	NOT FARMER	0.134	0.094	1.42553	NEGATIVE	0.082	0.079	1.03797	NEGATIVE	0.146	0.167	0.874251	NEGATIVE	0.136	0.131	1.03817	NEGATIVE	0	0	0	0	0
28	MALE	Rupandehi	28	TRAVEL TO INDIA	TRAVEL TO INDIA	FARMER	0.051	0.03	1.7	NEGATIVE	0.193	0.186	1.03763	NEGATIVE	0.739	0.139	5.31655	POSITIVE	0.053	0.045	1.17778	NEGATIVE	399	22	0	0	0
62	FEMALE	Udayapur	62	NO TRAVEL TO INDIA	TRAVEL TO INDIA	FARMER	0.215	0.146	1.4726	NEGATIVE	0.057	0.055	1.03636	NEGATIVE	0.102	0.119	0.857143	NEGATIVE	0.209	0.209	1	NEGATIVE	0	0	0	0	0
34	FEMALE	Banke	6	NO TRAVEL TO INDIA	NO TRAVEL TO INDIA	NOT FARMER	0.039	0.026	1.5	NEGATIVE	0.154	0.149	1.03356	NEGATIVE	0.155	0.156	0.99359	NEGATIVE	0.036	0.033	1.09091	NEGATIVE	0	0	0	0	0
30	FEMALE	Rupandehi	18	NO TRAVEL TO INDIA	NO TRAVEL TO INDIA	FARMER	0.095	0.043	2.2093	NEGATIVE	0.031	0.03	1.03333	NEGATIVE	0.039	0.038	1.02632	NEGATIVE	0.048	0.051	0.941176	NEGATIVE	0	0	0	0	267
23	FEMALE	Rupandehi	18	TRAVEL TO INDIA	TRAVEL TO INDIA	NOT FARMER	0.087	0.053	1.64151	NEGATIVE	0.095	0.092	1.03261	NEGATIVE	0.461	0.136	3.38971	POSITIVE	1.401	0.108	12.9722	POSITIVE	0	0	0	0	0
64	MALE	Udayapur	30	TRAVEL TO INDIA	TRAVEL TO INDIA	FARMER	0.061	0.028	2.17857	NEGATIVE	0.032	0.031	1.03226	NEGATIVE	0.035	0.036	0.972222	NEGATIVE	0.048	0.047	1.02128	NEGATIVE	0	0	0	0	0
60	FEMALE	Rupandehi	60	NO TRAVEL TO INDIA	NO TRAVEL TO INDIA	FARMER	0.081	0.024	3.375	NEGATIVE	0.034	0.033	1.0303	NEGATIVE	0.029	0.027	1.07407	NEGATIVE	0.068	0.068	1	NEGATIVE	0	20	0	0	47
22	MALE	Udayapur	22	NO TRAVEL TO INDIA	NO TRAVEL TO INDIA	NOT FARMER	0.129	0.115	1.12174	NEGATIVE	0.103	0.1	1.03	NEGATIVE	0.036	0.211	0.170616	NEGATIVE	0.093	0.095	0.978947	NEGATIVE	0	0	0	0	0
61	FEMALE	Udayapur	60	NO TRAVEL TO INDIA	TRAVEL TO INDIA	FARMER	0.19	0.122	1.55738	NEGATIVE	0.069	0.067	1.02985	NEGATIVE	0.132	0.139	0.94964	NEGATIVE	0.196	0.181	1.08287	NEGATIVE	0	0	0	0	0
27	MALE	Rupandehi	27	NO TRAVEL TO INDIA	NO TRAVEL TO INDIA	FARMER	0.111	0.066	1.68182	NEGATIVE	0.035	0.034	1.02941	NEGATIVE	0.113	0.052	2.17308	EQUIVOCAL	0.093	0.095	0.978947	NEGATIVE	0	588	0	0	0
19	FEMALE	Banke	19	NO TRAVEL TO INDIA	TRAVEL TO INDIA	NOT FARMER	0.147	0.134	1.09701	NEGATIVE	0.111	0.108	1.02778	NEGATIVE	0.186	0.192	0.96875	NEGATIVE	0.15	0.142	1.05634	NEGATIVE	0	0	0	0	19
22	MALE	Rupandehi	22	NO TRAVEL TO INDIA	NO TRAVEL TO INDIA	FARMER	0.104	0.058	1.7931	NEGATIVE	0.112	0.109	1.02752	NEGATIVE	0.172	0.202	0.851485	NEGATIVE	0.091	0.095	0.957895	NEGATIVE	0	0	0	0	0
19	MALE	Banke	19	NO TRAVEL TO INDIA	NO TRAVEL TO INDIA	NOT FARMER	0.126	0.118	1.0678	NEGATIVE	0.152	0.148	1.02703	NEGATIVE	0.204	0.218	0.93578	NEGATIVE	0.123	0.123	1	NEGATIVE	0	0	0	0	0
30	FEMALE	Rupandehi	20	NO TRAVEL TO INDIA	NO TRAVEL TO INDIA	FARMER	0.04	0.023	1.73913	NEGATIVE	0.116	0.113	1.02655	NEGATIVE	0.174	0.196	0.887755	NEGATIVE	0.04	0.032	1.25	NEGATIVE	0	0	0	0	0
40	FEMALE	Rupandehi	40	NO TRAVEL TO INDIA	NO TRAVEL TO INDIA	FARMER	0.175	0.146	1.19863	NEGATIVE	0.04	0.039	1.02564	NEGATIVE	0.079	0.09	0.877778	NEGATIVE	0.27	0.268	1.00746	NEGATIVE	0	0	0	0	0
24	MALE	Udayapur	24	NO TRAVEL TO INDIA	NO TRAVEL TO INDIA	FARMER	0.08	0.057	1.40351	NEGATIVE	0.081	0.079	1.02532	NEGATIVE	0.121	0.114	1.0614	NEGATIVE	0.064	0.069	0.927536	NEGATIVE	0	0	0	0	0
42	MALE	Rupandehi	42	TRAVEL TO INDIA	NO TRAVEL TO INDIA	FARMER	0.084	0.038	2.21053	NEGATIVE	0.041	0.04	1.025	NEGATIVE	0.081	0.076	1.06579	NEGATIVE	0.061	0.045	1.35556	NEGATIVE	0	0	0	0	0
36	FEMALE	Rupandehi	36	NO TRAVEL TO INDIA	NO TRAVEL TO INDIA	FARMER	0.058	0.021	2.7619	NEGATIVE	0.046	0.045	1.02222	NEGATIVE	0.08	0.084	0.952381	NEGATIVE	0.043	0.039	1.10256	NEGATIVE	0	0	0	0	0
45	FEMALE	Udayapur	30	NO TRAVEL TO INDIA	TRAVEL TO INDIA	NOT FARMER	0.125	0.104	1.20192	NEGATIVE	0.093	0.091	1.02198	NEGATIVE	0.151	0.16	0.94375	NEGATIVE	0.134	0.15	0.893333	NEGATIVE	0	0	0	0	0
19	MALE	Udayapur	19	NO TRAVEL TO INDIA	NO TRAVEL TO INDIA	NOT FARMER	0.066	0.028	2.35714	NEGATIVE	0.093	0.091	1.02198	NEGATIVE	0.135	0.127	1.06299	NEGATIVE	0.052	0.076	0.684211	NEGATIVE	0	0	0	0	0
30	MALE	Rupandehi	30	NO TRAVEL TO INDIA	TRAVEL TO INDIA	NOT FARMER	0.036	0.021	1.71429	NEGATIVE	0.048	0.047	1.02128	NEGATIVE	0.055	0.051	1.07843	NEGATIVE	0.032	0.03	1.06667	NEGATIVE	0	0	0	0	0
28	FEMALE	Banke	28	NO TRAVEL TO INDIA	NO TRAVEL TO INDIA	FARMER	0.062	0.03	2.06667	NEGATIVE	0.049	0.048	1.02083	NEGATIVE	0.076	0.075	1.01333	NEGATIVE	0.059	0.048	1.22917	NEGATIVE	0	0	0	0	0
28	MALE	Banke	28	NO TRAVEL TO INDIA	NO TRAVEL TO INDIA	NOT FARMER	0.066	0.028	2.35714	NEGATIVE	0.049	0.048	1.02083	NEGATIVE	0.124	0.118	1.05085	NEGATIVE	0.052	0.048	1.08333	NEGATIVE	0	0	0	0	51
32	MALE	Udayapur	25	NO TRAVEL TO INDIA	TRAVEL TO INDIA	NOT FARMER	0.034	0.025	1.36	NEGATIVE	0.098	0.096	1.02083	NEGATIVE	0.148	0.144	1.02778	NEGATIVE	0.044	0.041	1.07317	NEGATIVE	0	0	0	0	165
28	FEMALE	Udayapur	13	NO TRAVEL TO INDIA	NO TRAVEL TO INDIA	NOT FARMER	0.109	0.033	3.30303	NEGATIVE	0.05	0.049	1.02041	NEGATIVE	0.209	0.231	0.904762	NEGATIVE	0.059	0.063	0.936508	NEGATIVE	0	0	0	0	0
49	MALE	Udayapur	49	NO TRAVEL TO INDIA	NO TRAVEL TO INDIA	FARMER	0.068	0.036	1.88889	NEGATIVE	0.054	0.053	1.01887	NEGATIVE	0.116	0.122	0.95082	NEGATIVE	0.084	0.073	1.15068	NEGATIVE	0	0	0	0	0
37	FEMALE	Banke	37	TRAVEL TO INDIA	TRAVEL TO INDIA	NOT FARMER	0.11	0.051	2.15686	NEGATIVE	0.059	0.058	1.01724	NEGATIVE	0.192	0.186	1.03226	NEGATIVE	0.117	0.091	1.28571	NEGATIVE	0	0	0	0	25
50	FEMALE	Rupandehi	40	NO TRAVEL TO INDIA	NO TRAVEL TO INDIA	FARMER	0.188	0.09	2.08889	NEGATIVE	0.061	0.06	1.01667	NEGATIVE	0.101	0.107	0.943925	NEGATIVE	0.152	0.15	1.01333	NEGATIVE	0	0	0	0	0
51	FEMALE	Udayapur	51	NO TRAVEL TO INDIA	NO TRAVEL TO INDIA	NOT FARMER	0.056	0.029	1.93103	NEGATIVE	0.085	0.084	1.0119	NEGATIVE	0.15	0.095	1.57895	NEGATIVE	0.074	0.074	1	NEGATIVE	0	0	0	0	0
23	MALE	Udayapur	23	NO TRAVEL TO INDIA	NO TRAVEL TO INDIA	NOT FARMER	0.05	0.029	1.72414	NEGATIVE	0.086	0.085	1.01176	NEGATIVE	0.129	0.133	0.969925	NEGATIVE	0.034	0.031	1.09677	NEGATIVE	0	0	0	0	0
27	MALE	Udayapur	27	NO TRAVEL TO INDIA	NO TRAVEL TO INDIA	NOT FARMER	0.043	0.026	1.65385	NEGATIVE	0.087	0.086	1.01163	NEGATIVE	0.124	0.131	0.946565	NEGATIVE	0.055	0.051	1.07843	NEGATIVE	0	0	0	0	0
37	FEMALE	Udayapur	20	NO TRAVEL TO INDIA	NO TRAVEL TO INDIA	FARMER	0.065	0.032	2.03125	NEGATIVE	0.09	0.089	1.01124	NEGATIVE	0.118	0.11	1.07273	NEGATIVE	0.053	0.047	1.12766	NEGATIVE	0	0	0	0	0
57	FEMALE	Udayapur	2	NO TRAVEL TO INDIA	NO TRAVEL TO INDIA	FARMER	0.068	0.056	1.21429	NEGATIVE	0.105	0.104	1.00962	NEGATIVE	0.137	0.147	0.931973	NEGATIVE	0.053	0.052	1.01923	NEGATIVE	0	0	0	0	0
61	FEMALE	Udayapur	61	NO TRAVEL TO INDIA	NO TRAVEL TO INDIA	FARMER	0.075	0.053	1.41509	NEGATIVE	0.106	0.105	1.00952	NEGATIVE	0.114	0.094	1.21277	NEGATIVE	0.106	0.087	1.21839	NEGATIVE	0	0	0	0	0
35	FEMALE	Rupandehi	25	NO TRAVEL TO INDIA	NO TRAVEL TO INDIA	FARMER	0.054	0.042	1.28571	NEGATIVE	0.121	0.12	1.00833	NEGATIVE	0.12	0.136	0.882353	NEGATIVE	0.049	0.045	1.08889	NEGATIVE	0	0	0	0	0
54	MALE	Udayapur	54	NO TRAVEL TO INDIA	NO TRAVEL TO INDIA	FARMER	0.071	0.029	2.44828	NEGATIVE	0.136	0.135	1.00741	NEGATIVE	0.03	0.149	0.201342	NEGATIVE	0.039	0.039	1	NEGATIVE	0	0	0	0	0
19	MALE	Rupandehi	19	TRAVEL TO INDIA	TRAVEL TO INDIA	NOT FARMER	0.052	0.03	1.73333	NEGATIVE	0.197	0.196	1.0051	NEGATIVE	0.201	0.201	1	NEGATIVE	0.063	0.046	1.36957	NEGATIVE	0	0	0	0	0
55	FEMALE	Udayapur	55	NO TRAVEL TO INDIA	NO TRAVEL TO INDIA	NOT FARMER	0.118	0.026	4.53846	EQUIVOCAL	0.035	0.035	1	NEGATIVE	0.056	0.066	0.848485	NEGATIVE	0.091	0.047	1.93617	NEGATIVE	0	0	0	0	0
45	FEMALE	Udayapur	40	NO TRAVEL TO INDIA	NO TRAVEL TO INDIA	FARMER	0.174	0.088	1.97727	NEGATIVE	0.084	0.084	1	NEGATIVE	0.151	0.142	1.06338	NEGATIVE	0.202	0.132	1.5303	NEGATIVE	0	0	0	0	0
24	FEMALE	Udayapur	24	NO TRAVEL TO INDIA	NO TRAVEL TO INDIA	NOT FARMER	0.103	0.026	3.96154	NEGATIVE	0.04	0.04	1	NEGATIVE	0.072	0.079	0.911392	NEGATIVE	0.073	0.057	1.2807	NEGATIVE	0	0	0	0	0
25	FEMALE	Banke	25	NO TRAVEL TO INDIA	NO TRAVEL TO INDIA	NOT FARMER	0.064	0.024	2.66667	NEGATIVE	0.038	0.038	1	NEGATIVE	0.055	0.054	1.01852	NEGATIVE	0.047	0.041	1.14634	NEGATIVE	0	0	0	0	17
25	FEMALE	Rupandehi	9	NO TRAVEL TO INDIA	TRAVEL TO INDIA	FARMER	0.029	0.022	1.31818	NEGATIVE	0.093	0.093	1	NEGATIVE	0.13	0.135	0.962963	NEGATIVE	0.042	0.038	1.10526	NEGATIVE	0	0	0	0	0
34	FEMALE	Udayapur	34	NO TRAVEL TO INDIA	NO TRAVEL TO INDIA	NOT FARMER	0.034	0.023	1.47826	NEGATIVE	0.046	0.046	1	NEGATIVE	0.133	0.14	0.95	NEGATIVE	0.041	0.039	1.05128	NEGATIVE	0	0	0	0	0
19	MALE	Banke	19	TRAVEL TO INDIA	TRAVEL TO INDIA	NOT FARMER	0.067	0.039	1.71795	NEGATIVE	0.041	0.041	1	NEGATIVE	0.037	0.037	1	NEGATIVE	0.033	0.032	1.03125	NEGATIVE	0	0	0	0	139
19	MALE	Rupandehi	19	TRAVEL TO INDIA	NO TRAVEL TO INDIA	NOT FARMER	0.054	0.041	1.31707	NEGATIVE	0.071	0.071	1	NEGATIVE	0.147	0.143	1.02797	NEGATIVE	0.082	0.08	1.025	NEGATIVE	0	0	0	0	0
29	FEMALE	Udayapur	20	NO TRAVEL TO INDIA	NO TRAVEL TO INDIA	FARMER	0.144	0.113	1.27434	NEGATIVE	0.073	0.073	1	NEGATIVE	0.106	0.109	0.972477	NEGATIVE	0.097	0.095	1.02105	NEGATIVE	0	0	0	0	0
29	FEMALE	Udayapur	4	NO TRAVEL TO INDIA	TRAVEL TO INDIA	NOT FARMER	0.039	0.023	1.69565	NEGATIVE	0.126	0.126	1	NEGATIVE	0.131	0.051	2.56863	EQUIVOCAL	0.032	0.032	1	NEGATIVE	0	0	0	0	0
26	FEMALE	Udayapur	6	NO TRAVEL TO INDIA	NO TRAVEL TO INDIA	FARMER	0.06	0.042	1.42857	NEGATIVE	0.092	0.092	1	NEGATIVE	0.117	0.123	0.95122	NEGATIVE	0.068	0.07	0.971429	NEGATIVE	0	0	0	0	0
29	FEMALE	Rupandehi	29	NO TRAVEL TO INDIA	NO TRAVEL TO INDIA	NOT FARMER	0.084	0.059	1.42373	NEGATIVE	0.04	0.04	1	NEGATIVE	0.094	0.097	0.969072	NEGATIVE	0.108	0.112	0.964286	NEGATIVE	0	0	0	0	0
40	MALE	Rupandehi	40	TRAVEL TO INDIA	TRAVEL TO INDIA	FARMER	0.114	0.036	3.16667	NEGATIVE	0.064	0.064	1	NEGATIVE	0.228	0.242	0.942149	NEGATIVE	0.077	0.081	0.950617	NEGATIVE	0	0	0	0	0
23	MALE	Udayapur	15	TRAVEL TO INDIA	NO TRAVEL TO INDIA	FARMER	0.267	0.251	1.06375	NEGATIVE	0.064	0.064	1	NEGATIVE	0.098	0.104	0.942308	NEGATIVE	0.164	0.175	0.937143	NEGATIVE	0	0	0	0	0
40	FEMALE	Rupandehi	40	NO TRAVEL TO INDIA	NO TRAVEL TO INDIA	FARMER	0.06	0.023	2.6087	NEGATIVE	0.041	0.041	1	NEGATIVE	0.088	0.09	0.977778	NEGATIVE	0.036	0.043	0.837209	NEGATIVE	0	0	0	0	140
65	FEMALE	Banke	60	NO TRAVEL TO INDIA	NO TRAVEL TO INDIA	FARMER	0.2	0.169	1.18343	NEGATIVE	0.087	0.088	0.988636	NEGATIVE	0.149	0.145	1.02759	NEGATIVE	0.268	0.267	1.00375	NEGATIVE	0	0	0	0	35
23	FEMALE	Udayapur	12	NO TRAVEL TO INDIA	NO TRAVEL TO INDIA	NOT FARMER	0.059	0.033	1.78788	NEGATIVE	0.08	0.081	0.987654	NEGATIVE	0.141	0.146	0.965753	NEGATIVE	0.068	0.071	0.957746	NEGATIVE	0	0	0	0	0
19	FEMALE	Rupandehi	19	NO TRAVEL TO INDIA	NO TRAVEL TO INDIA	FARMER	0.068	0.049	1.38776	NEGATIVE	0.071	0.072	0.986111	NEGATIVE	0.13	0.143	0.909091	NEGATIVE	0.132	0.138	0.956522	NEGATIVE	0	0	0	0	0
19	MALE	Rupandehi	19	NO TRAVEL TO INDIA	NO TRAVEL TO INDIA	NOT FARMER	0.095	0.03	3.16667	NEGATIVE	0.067	0.068	0.985294	NEGATIVE	0.159	0.141	1.12766	NEGATIVE	0.064	0.045	1.42222	NEGATIVE	0	0	0	0	16
60	FEMALE	Banke	60	TRAVEL TO INDIA	TRAVEL TO INDIA	FARMER	0.051	0.032	1.59375	NEGATIVE	0.062	0.063	0.984127	NEGATIVE	0.133	0.15	0.886667	NEGATIVE	0.062	0.061	1.01639	NEGATIVE	0	0	0	0	0
27	FEMALE	Udayapur	7	NO TRAVEL TO INDIA	NO TRAVEL TO INDIA	NOT FARMER	0.085	0.024	3.54167	NEGATIVE	0.054	0.055	0.981818	NEGATIVE	0.163	0.169	0.964497	NEGATIVE	0.052	0.035	1.48571	NEGATIVE	0	0	0	0	0
19	MALE	Udayapur	10	NO TRAVEL TO INDIA	TRAVEL TO INDIA	FARMER	0.082	0.067	1.22388	NEGATIVE	0.104	0.106	0.981132	NEGATIVE	0.112	0.122	0.918033	NEGATIVE	0.088	0.084	1.04762	NEGATIVE	0	0	0	0	0
24	FEMALE	Udayapur	20	NO TRAVEL TO INDIA	NO TRAVEL TO INDIA	NOT FARMER	0.072	0.025	2.88	NEGATIVE	0.051	0.052	0.980769	NEGATIVE	0.128	0.054	2.37037	EQUIVOCAL	0.07	0.047	1.48936	NEGATIVE	0	0	0	27	0
60	FEMALE	Rupandehi	60	NO TRAVEL TO INDIA	TRAVEL TO INDIA	NOT FARMER	0.08	0.04	2	NEGATIVE	0.051	0.052	0.980769	NEGATIVE	0.075	0.082	0.914634	NEGATIVE	0.045	0.05	0.9	NEGATIVE	0	0	0	0	0
26	MALE	Banke	26	NO TRAVEL TO INDIA	NO TRAVEL TO INDIA	FARMER	0.051	0.021	2.42857	NEGATIVE	0.044	0.045	0.977778	NEGATIVE	0.114	0.104	1.09615	NEGATIVE	0.045	0.043	1.04651	NEGATIVE	0	0	0	0	0
25	FEMALE	Udayapur	25	NO TRAVEL TO INDIA	NO TRAVEL TO INDIA	NOT FARMER	0.096	0.055	1.74545	NEGATIVE	0.044	0.045	0.977778	NEGATIVE	0.156	0.166	0.939759	NEGATIVE	0.088	0.087	1.01149	NEGATIVE	0	0	0	43	0
30	MALE	Rupandehi	30	TRAVEL TO INDIA	TRAVEL TO INDIA	FARMER	0.07	0.026	2.69231	NEGATIVE	0.041	0.042	0.97619	NEGATIVE	0.22	0.187	1.17647	NEGATIVE	0.047	0.045	1.04444	NEGATIVE	0	0	0	0	75
19	FEMALE	Udayapur	19	NO TRAVEL TO INDIA	NO TRAVEL TO INDIA	NOT FARMER	0.102	0.027	3.77778	NEGATIVE	0.04	0.041	0.97561	NEGATIVE	0.046	0.038	1.21053	NEGATIVE	0.089	0.045	1.97778	EQUIVOCAL	0	0	0	0	0
22	FEMALE	Banke	22	NO TRAVEL TO INDIA	NO TRAVEL TO INDIA	NOT FARMER	0.182	0.059	3.08475	NEGATIVE	0.038	0.039	0.974359	NEGATIVE	0.071	0.056	1.26786	NEGATIVE	0.12	0.09	1.33333	NEGATIVE	0	0	0	0	0
54	FEMALE	Rupandehi	12	NO TRAVEL TO INDIA	NO TRAVEL TO INDIA	FARMER	0.062	0.042	1.47619	NEGATIVE	0.074	0.076	0.973684	NEGATIVE	0.148	0.152	0.973684	NEGATIVE	0.063	0.062	1.01613	NEGATIVE	0	0	0	0	0
52	FEMALE	Banke	40	TRAVEL TO INDIA	TRAVEL TO INDIA	NOT FARMER	0.072	0.025	2.88	NEGATIVE	0.105	0.108	0.972222	NEGATIVE	0.147	0.149	0.986577	NEGATIVE	0.05	0.046	1.08696	NEGATIVE	0	0	0	0	15
24	FEMALE	Rupandehi	13	NO TRAVEL TO INDIA	NO TRAVEL TO INDIA	FARMER	0.115	0.036	3.19444	NEGATIVE	0.034	0.035	0.971429	NEGATIVE	0.198	0.191	1.03665	NEGATIVE	0.077	0.053	1.45283	NEGATIVE	128	0	0	0	343
47	MALE	Udayapur	47	NO TRAVEL TO INDIA	NO TRAVEL TO INDIA	FARMER	0.082	0.029	2.82759	NEGATIVE	0.034	0.035	0.971429	NEGATIVE	0.107	0.117	0.91453	NEGATIVE	0.069	0.048	1.4375	NEGATIVE	0	0	0	0	18
26	FEMALE	Udayapur	12	NO TRAVEL TO INDIA	TRAVEL TO INDIA	FARMER	0.099	0.074	1.33784	NEGATIVE	0.031	0.032	0.96875	NEGATIVE	0.039	0.037	1.05405	NEGATIVE	0.099	0.099	1	NEGATIVE	0	0	0	0	89
28	MALE	Udayapur	20	NO TRAVEL TO INDIA	NO TRAVEL TO INDIA	NOT FARMER	0.126	0.028	4.5	EQUIVOCAL	0.091	0.094	0.968085	NEGATIVE	0.196	0.154	1.27273	NEGATIVE	0.045	0.043	1.04651	NEGATIVE	0	0	0	0	0
55	FEMALE	Banke	15	NO TRAVEL TO INDIA	NO TRAVEL TO INDIA	FARMER	0.103	0.04	2.575	NEGATIVE	0.089	0.092	0.967391	NEGATIVE	0.143	0.153	0.934641	NEGATIVE	0.045	0.048	0.9375	NEGATIVE	0	0	0	0	0
21	MALE	Rupandehi	21	TRAVEL TO INDIA	TRAVEL TO INDIA	FARMER	0.072	0.021	3.42857	NEGATIVE	0.057	0.059	0.966102	NEGATIVE	0.046	0.039	1.17949	NEGATIVE	0.046	0.042	1.09524	NEGATIVE	0	0	0	0	0
24	MALE	Udayapur	24	NO TRAVEL TO INDIA	NO TRAVEL TO INDIA	NOT FARMER	0.038	0.025	1.52	NEGATIVE	0.057	0.059	0.966102	NEGATIVE	0.139	0.14	0.992857	NEGATIVE	0.042	0.042	1	NEGATIVE	0	0	0	0	0
20	FEMALE	Banke	20	NO TRAVEL TO INDIA	NO TRAVEL TO INDIA	NOT FARMER	0.084	0.048	1.75	NEGATIVE	0.142	0.147	0.965986	NEGATIVE	0.134	0.156	0.858974	NEGATIVE	0.053	0.06	0.883333	NEGATIVE	0	0	0	0	0
52	MALE	Udayapur	20	NO TRAVEL TO INDIA	NO TRAVEL TO INDIA	FARMER	0.053	0.025	2.12	NEGATIVE	0.055	0.057	0.964912	NEGATIVE	0.132	0.127	1.03937	NEGATIVE	0.051	0.045	1.13333	NEGATIVE	0	0	0	0	0
22	FEMALE	Udayapur	4	TRAVEL TO INDIA	TRAVEL TO INDIA	NOT FARMER	0.101	0.066	1.5303	NEGATIVE	0.082	0.085	0.964706	NEGATIVE	0.184	0.141	1.30496	NEGATIVE	0.109	0.103	1.05825	NEGATIVE	0	0	0	0	0
45	FEMALE	Udayapur	45	NO TRAVEL TO INDIA	NO TRAVEL TO INDIA	NOT FARMER	0.808	0.049	16.4898	POSITIVE	0.082	0.085	0.964706	NEGATIVE	0.081	0.095	0.852632	NEGATIVE	0.05	0.05	1	NEGATIVE	0	0	0	0	228
49	FEMALE	Udayapur	49	NO TRAVEL TO INDIA	NO TRAVEL TO INDIA	NOT FARMER	0.078	0.065	1.2	NEGATIVE	0.053	0.055	0.963636	NEGATIVE	0.08	0.077	1.03896	NEGATIVE	0.075	0.073	1.0274	NEGATIVE	0	0	0	0	0
22	MALE	Udayapur	22	NO TRAVEL TO INDIA	NO TRAVEL TO INDIA	NOT FARMER	0.048	0.024	2	NEGATIVE	0.051	0.053	0.962264	NEGATIVE	0.137	0.145	0.944828	NEGATIVE	0.049	0.048	1.02083	NEGATIVE	0	143	0	0	0
24	MALE	Udayapur	22	NO TRAVEL TO INDIA	NO TRAVEL TO INDIA	NOT FARMER	0.052	0.025	2.08	NEGATIVE	0.049	0.051	0.960784	NEGATIVE	0.182	0.198	0.919192	NEGATIVE	0.048	0.044	1.09091	NEGATIVE	0	0	0	0	0
27	MALE	Udayapur	14	NO TRAVEL TO INDIA	NO TRAVEL TO INDIA	FARMER	0.085	0.025	3.4	NEGATIVE	0.048	0.05	0.96	NEGATIVE	0.079	0.07	1.12857	NEGATIVE	0.065	0.047	1.38298	NEGATIVE	0	0	0	0	0
28	MALE	Udayapur	28	NO TRAVEL TO INDIA	NO TRAVEL TO INDIA	NOT FARMER	0.079	0.054	1.46296	NEGATIVE	0.071	0.074	0.959459	NEGATIVE	0.128	0.133	0.962406	NEGATIVE	0.131	0.144	0.909722	NEGATIVE	0	0	0	0	0
32	FEMALE	Udayapur	5	NO TRAVEL TO INDIA	TRAVEL TO INDIA	NOT FARMER	0.063	0.049	1.28571	NEGATIVE	0.088	0.092	0.956522	NEGATIVE	0.122	0.131	0.931298	NEGATIVE	0.091	0.076	1.19737	NEGATIVE	0	0	0	0	0
24	FEMALE	Banke	5	NO TRAVEL TO INDIA	NO TRAVEL TO INDIA	NOT FARMER	0.217	0.178	1.2191	NEGATIVE	0.043	0.045	0.955556	NEGATIVE	0.128	0.159	0.805031	NEGATIVE	0.241	0.246	0.979675	NEGATIVE	0	0	0	0	46
36	MALE	Udayapur	36	NO TRAVEL TO INDIA	NO TRAVEL TO INDIA	NOT FARMER	0.088	0.076	1.15789	NEGATIVE	0.101	0.106	0.95283	NEGATIVE	0.131	0.147	0.891156	NEGATIVE	0.148	0.091	1.62637	NEGATIVE	0	0	0	0	0
25	MALE	Banke	25	TRAVEL TO INDIA	TRAVEL TO INDIA	FARMER	0.053	0.033	1.60606	NEGATIVE	0.101	0.106	0.95283	NEGATIVE	0.969	0.141	6.87234	POSITIVE	0.069	0.059	1.16949	NEGATIVE	117	83	0	0	0
20	FEMALE	Udayapur	6	NO TRAVEL TO INDIA	NO TRAVEL TO INDIA	NOT FARMER	0.068	0.029	2.34483	NEGATIVE	0.04	0.042	0.952381	NEGATIVE	0.041	0.043	0.953488	NEGATIVE	0.053	0.05	1.06	NEGATIVE	0	0	0	0	0
40	FEMALE	Udayapur	40	NO TRAVEL TO INDIA	NO TRAVEL TO INDIA	FARMER	0.054	0.021	2.57143	NEGATIVE	0.039	0.041	0.95122	NEGATIVE	0.062	0.048	1.29167	NEGATIVE	0.026	0.025	1.04	NEGATIVE	0	0	0	0	0
22	MALE	Rupandehi	22	NO TRAVEL TO INDIA	NO TRAVEL TO INDIA	FARMER	0.049	0.026	1.88462	NEGATIVE	0.078	0.082	0.95122	NEGATIVE	0.164	0.162	1.01235	NEGATIVE	0.037	0.039	0.948718	NEGATIVE	0	0	0	0	0
20	FEMALE	Udayapur	20	NO TRAVEL TO INDIA	NO TRAVEL TO INDIA	NOT FARMER	0.038	0.028	1.35714	NEGATIVE	0.056	0.059	0.949153	NEGATIVE	0.087	0.088	0.988636	NEGATIVE	0.053	0.055	0.963636	NEGATIVE	0	0	0	0	0
57	FEMALE	Banke	40	NO TRAVEL TO INDIA	NO TRAVEL TO INDIA	FARMER	0.074	0.033	2.24242	NEGATIVE	0.037	0.039	0.948718	NEGATIVE	0.039	0.031	1.25806	NEGATIVE	0.068	0.063	1.07937	NEGATIVE	0	0	0	0	58
65	FEMALE	Rupandehi	55	TRAVEL TO INDIA	TRAVEL TO INDIA	NOT FARMER	0.076	0.059	1.28814	NEGATIVE	0.11	0.116	0.948276	NEGATIVE	0.132	0.14	0.942857	NEGATIVE	0.073	0.075	0.973333	NEGATIVE	0	0	0	0	41
22	FEMALE	Udayapur	2	NO TRAVEL TO INDIA	TRAVEL TO INDIA	NOT FARMER	0.069	0.048	1.4375	NEGATIVE	0.055	0.058	0.948276	NEGATIVE	0.082	0.084	0.97619	NEGATIVE	0.069	0.073	0.945205	NEGATIVE	0	0	0	0	0
41	FEMALE	Udayapur	30	NO TRAVEL TO INDIA	NO TRAVEL TO INDIA	FARMER	0.05	0.04	1.25	NEGATIVE	0.053	0.056	0.946429	NEGATIVE	0.125	0.125	1	NEGATIVE	0.068	0.067	1.01493	NEGATIVE	0	0	0	0	0
65	MALE	Rupandehi	65	NO TRAVEL TO INDIA	NO TRAVEL TO INDIA	FARMER	0.093	0.034	2.73529	NEGATIVE	0.035	0.037	0.945946	NEGATIVE	0.118	0.129	0.914729	NEGATIVE	0.072	0.049	1.46939	NEGATIVE	0	0	0	116	0
47	FEMALE	Rupandehi	30	NO TRAVEL TO INDIA	NO TRAVEL TO INDIA	FARMER	0.082	0.028	2.92857	NEGATIVE	0.099	0.105	0.942857	NEGATIVE	0.175	0.105	1.66667	EQUIVOCAL	0.053	0.047	1.12766	NEGATIVE	10	0	0	0	249
32	FEMALE	Rupandehi	15	NO TRAVEL TO INDIA	NO TRAVEL TO INDIA	FARMER	0.065	0.041	1.58537	NEGATIVE	0.064	0.068	0.941176	NEGATIVE	0.142	0.114	1.24561	NEGATIVE	0.068	0.061	1.11475	NEGATIVE	0	0	0	0	0
24	FEMALE	Rupandehi	24	TRAVEL TO INDIA	TRAVEL TO INDIA	NOT FARMER	0.052	0.027	1.92593	NEGATIVE	0.094	0.1	0.94	NEGATIVE	0.154	0.172	0.895349	NEGATIVE	0.105	0.067	1.56716	NEGATIVE	481	0	0	0	0
32	FEMALE	Rupandehi	32	NO TRAVEL TO INDIA	NO TRAVEL TO INDIA	FARMER	0.064	0.036	1.77778	NEGATIVE	0.092	0.098	0.938776	NEGATIVE	0.169	0.182	0.928571	NEGATIVE	0.056	0.055	1.01818	NEGATIVE	0	0	0	0	0
20	FEMALE	Udayapur	20	NO TRAVEL TO INDIA	NO TRAVEL TO INDIA	NOT FARMER	0.031	0.021	1.47619	NEGATIVE	0.076	0.081	0.938272	NEGATIVE	0.091	0.092	0.98913	NEGATIVE	0.036	0.035	1.02857	NEGATIVE	0	0	0	0	0
44	FEMALE	Udayapur	44	NO TRAVEL TO INDIA	NO TRAVEL TO INDIA	NOT FARMER	0.044	0.029	1.51724	NEGATIVE	0.06	0.064	0.9375	NEGATIVE	0.088	0.091	0.967033	NEGATIVE	0.051	0.047	1.08511	NEGATIVE	0	0	0	0	0
27	MALE	Udayapur	15	NO TRAVEL TO INDIA	NO TRAVEL TO INDIA	FARMER	0.162	0.123	1.31707	NEGATIVE	0.045	0.048	0.9375	NEGATIVE	0.13	0.143	0.909091	NEGATIVE	0.169	0.166	1.01807	NEGATIVE	0	0	0	0	0
26	MALE	Banke	26	NO TRAVEL TO INDIA	NO TRAVEL TO INDIA	FARMER	0.064	0.03	2.13333	NEGATIVE	0.044	0.047	0.93617	NEGATIVE	0.173	0.184	0.940217	NEGATIVE	0.06	0.054	1.11111	NEGATIVE	0	0	0	0	46
23	MALE	Banke	23	NO TRAVEL TO INDIA	NO TRAVEL TO INDIA	NOT FARMER	0.102	0.058	1.75862	NEGATIVE	0.056	0.06	0.933333	NEGATIVE	0.108	0.108	1	NEGATIVE	0.088	0.075	1.17333	NEGATIVE	0	0	0	0	0
24	FEMALE	Udayapur	12	NO TRAVEL TO INDIA	NO TRAVEL TO INDIA	FARMER	0.075	0.026	2.88462	NEGATIVE	0.055	0.059	0.932203	NEGATIVE	0.142	0.142	1	NEGATIVE	0.044	0.041	1.07317	NEGATIVE	0	0	0	0	0
60	FEMALE	Banke	60	NO TRAVEL TO INDIA	TRAVEL TO INDIA	NOT FARMER	0.064	0.027	2.37037	NEGATIVE	0.054	0.058	0.931034	NEGATIVE	0.111	0.114	0.973684	NEGATIVE	0.047	0.053	0.886792	NEGATIVE	0	0	0	0	0
30	MALE	Rupandehi	25	NO TRAVEL TO INDIA	NO TRAVEL TO INDIA	FARMER	0.045	0.026	1.73077	NEGATIVE	0.054	0.058	0.931034	NEGATIVE	0.083	0.089	0.932584	NEGATIVE	0.047	0.06	0.783333	NEGATIVE	0	18	0	0	0
19	MALE	Udayapur	16	NO TRAVEL TO INDIA	NO TRAVEL TO INDIA	NOT FARMER	0.048	0.029	1.65517	NEGATIVE	0.08	0.086	0.930233	NEGATIVE	0.098	0.086	1.13953	NEGATIVE	0.043	0.042	1.02381	NEGATIVE	0	0	0	0	0
31	MALE	Udayapur	7	NO TRAVEL TO INDIA	NO TRAVEL TO INDIA	NOT FARMER	0.082	0.039	2.10256	NEGATIVE	0.05	0.054	0.925926	NEGATIVE	0.108	0.105	1.02857	NEGATIVE	0.06	0.056	1.07143	NEGATIVE	0	0	0	0	10
39	FEMALE	Udayapur	39	NO TRAVEL TO INDIA	NO TRAVEL TO INDIA	FARMER	0.084	0.035	2.4	NEGATIVE	0.045	0.049	0.918367	NEGATIVE	0.115	0.126	0.912698	NEGATIVE	0.056	0.053	1.0566	NEGATIVE	0	0	0	0	0
45	FEMALE	Rupandehi	30	TRAVEL TO INDIA	TRAVEL TO INDIA	FARMER	0.043	0.022	1.95455	NEGATIVE	0.054	0.059	0.915254	NEGATIVE	0.122	0.143	0.853147	NEGATIVE	0.043	0.045	0.955556	NEGATIVE	0	0	0	0	0
24	FEMALE	Udayapur	5	NO TRAVEL TO INDIA	TRAVEL TO INDIA	NOT FARMER	0.082	0.043	1.90698	NEGATIVE	0.096	0.105	0.914286	NEGATIVE	0.136	0.112	1.21429	NEGATIVE	0.076	0.06	1.26667	NEGATIVE	0	0	0	0	0
28	MALE	Udayapur	28	NO TRAVEL TO INDIA	NO TRAVEL TO INDIA	FARMER	0.11	0.091	1.20879	NEGATIVE	0.085	0.093	0.913978	NEGATIVE	0.137	0.133	1.03008	NEGATIVE	0.101	0.098	1.03061	NEGATIVE	0	0	0	0	0
40	FEMALE	Rupandehi	40	NO TRAVEL TO INDIA	NO TRAVEL TO INDIA	FARMER	0.065	0.044	1.47727	NEGATIVE	0.041	0.045	0.911111	NEGATIVE	0.049	0.05	0.98	NEGATIVE	0.042	0.042	1	NEGATIVE	0	0	0	0	16
28	MALE	Rupandehi	28	TRAVEL TO INDIA	NO TRAVEL TO INDIA	FARMER	0.136	0.023	5.91304	EQUIVOCAL	0.041	0.045	0.911111	NEGATIVE	0.072	0.065	1.10769	NEGATIVE	0.065	0.066	0.984848	NEGATIVE	0	0	0	89	224
28	FEMALE	Rupandehi	15	NO TRAVEL TO INDIA	NO TRAVEL TO INDIA	FARMER	0.067	0.022	3.04545	NEGATIVE	0.041	0.045	0.911111	NEGATIVE	0.032	0.04	0.8	NEGATIVE	0.039	0.04	0.975	NEGATIVE	0	0	0	17	0
29	FEMALE	Banke	29	NO TRAVEL TO INDIA	NO TRAVEL TO INDIA	FARMER	0.073	0.023	3.17391	NEGATIVE	0.061	0.067	0.910448	NEGATIVE	0.155	0.168	0.922619	NEGATIVE	0.046	0.044	1.04545	NEGATIVE	0	0	0	17	0
29	FEMALE	Udayapur	7	NO TRAVEL TO INDIA	TRAVEL TO INDIA	NOT FARMER	0.047	0.024	1.95833	NEGATIVE	0.039	0.043	0.906977	NEGATIVE	0.046	0.052	0.884615	NEGATIVE	0.042	0.041	1.02439	NEGATIVE	0	0	0	0	0
24	FEMALE	Udayapur	12	NO TRAVEL TO INDIA	TRAVEL TO INDIA	FARMER	0.079	0.036	2.19444	NEGATIVE	0.105	0.116	0.905172	NEGATIVE	0.175	0.176	0.994318	NEGATIVE	0.077	0.045	1.71111	EQUIVOCAL	0	0	0	0	0
28	FEMALE	Rupandehi	12	NO TRAVEL TO INDIA	NO TRAVEL TO INDIA	FARMER	0.067	0.028	2.39286	NEGATIVE	0.038	0.042	0.904762	NEGATIVE	0.068	0.071	0.957746	NEGATIVE	0.058	0.05	1.16	NEGATIVE	0	0	0	0	0
28	FEMALE	Udayapur	10	NO TRAVEL TO INDIA	TRAVEL TO INDIA	NOT FARMER	0.044	0.021	2.09524	NEGATIVE	0.122	0.135	0.903704	NEGATIVE	0.132	0.143	0.923077	NEGATIVE	0.041	0.035	1.17143	NEGATIVE	0	0	0	0	0
26	MALE	Udayapur	26	NO TRAVEL TO INDIA	TRAVEL TO INDIA	NOT FARMER	0.069	0.044	1.56818	NEGATIVE	0.055	0.061	0.901639	NEGATIVE	0.152	0.161	0.944099	NEGATIVE	0.063	0.056	1.125	NEGATIVE	0	0	0	0	0
42	FEMALE	Udayapur	25	NO TRAVEL TO INDIA	NO TRAVEL TO INDIA	NOT FARMER	0.047	0.025	1.88	NEGATIVE	0.071	0.079	0.898734	NEGATIVE	0.117	0.123	0.95122	NEGATIVE	0.039	0.037	1.05405	NEGATIVE	0	0	0	0	39
35	FEMALE	Udayapur	10	NO TRAVEL TO INDIA	NO TRAVEL TO INDIA	FARMER	0.141	0.079	1.78481	NEGATIVE	0.044	0.049	0.897959	NEGATIVE	0.161	0.142	1.1338	NEGATIVE	0.177	0.162	1.09259	NEGATIVE	0	0	0	0	0
19	MALE	Udayapur	19	NO TRAVEL TO INDIA	NO TRAVEL TO INDIA	NOT FARMER	0.053	0.024	2.20833	NEGATIVE	0.044	0.049	0.897959	NEGATIVE	0.099	0.108	0.916667	NEGATIVE	0.046	0.045	1.02222	NEGATIVE	0	0	0	0	0
20	FEMALE	Rupandehi	20	NO TRAVEL TO INDIA	NO TRAVEL TO INDIA	FARMER	0.048	0.025	1.92	NEGATIVE	0.07	0.078	0.897436	NEGATIVE	0.18	0.176	1.02273	NEGATIVE	0.043	0.044	0.977273	NEGATIVE	0	0	0	0	0
35	FEMALE	Udayapur	35	NO TRAVEL TO INDIA	NO TRAVEL TO INDIA	FARMER	0.059	0.034	1.73529	NEGATIVE	0.043	0.048	0.895833	NEGATIVE	0.099	0.107	0.925234	NEGATIVE	0.054	0.053	1.01887	NEGATIVE	0	0	0	0	0
33	FEMALE	Udayapur	33	NO TRAVEL TO INDIA	NO TRAVEL TO INDIA	NOT FARMER	0.084	0.022	3.81818	NEGATIVE	0.066	0.074	0.891892	NEGATIVE	0.115	0.086	1.33721	NEGATIVE	0.045	0.031	1.45161	NEGATIVE	0	0	0	0	0
60	FEMALE	Udayapur	40	NO TRAVEL TO INDIA	NO TRAVEL TO INDIA	FARMER	0.031	0.019	1.63158	NEGATIVE	0.096	0.108	0.888889	NEGATIVE	0.181	0.198	0.914141	NEGATIVE	0.058	0.027	2.14815	EQUIVOCAL	0	0	0	0	0
23	FEMALE	Udayapur	23	NO TRAVEL TO INDIA	NO TRAVEL TO INDIA	FARMER	0.057	0.028	2.03571	NEGATIVE	0.048	0.054	0.888889	NEGATIVE	0.104	0.103	1.00971	NEGATIVE	0.055	0.057	0.964912	NEGATIVE	0	0	0	0	0
21	MALE	Udayapur	20	NO TRAVEL TO INDIA	NO TRAVEL TO INDIA	NOT FARMER	0.053	0.04	1.325	NEGATIVE	0.038	0.043	0.883721	NEGATIVE	0.078	0.082	0.95122	NEGATIVE	0.075	0.078	0.961538	NEGATIVE	0	0	0	0	0
24	FEMALE	Udayapur	20	NO TRAVEL TO INDIA	NO TRAVEL TO INDIA	NOT FARMER	0.058	0.036	1.61111	NEGATIVE	0.075	0.085	0.882353	NEGATIVE	0.094	0.063	1.49206	NEGATIVE	0.078	0.047	1.65957	EQUIVOCAL	0	0	0	0	0
35	MALE	Udayapur	35	NO TRAVEL TO INDIA	NO TRAVEL TO INDIA	FARMER	0.08	0.049	1.63265	NEGATIVE	0.041	0.047	0.87234	NEGATIVE	0.368	0.092	4	POSITIVE	0.115	0.096	1.19792	NEGATIVE	0	0	0	0	0
28	FEMALE	Udayapur	10	NO TRAVEL TO INDIA	NO TRAVEL TO INDIA	NOT FARMER	0.068	0.027	2.51852	NEGATIVE	0.041	0.047	0.87234	NEGATIVE	0.113	0.11	1.02727	NEGATIVE	0.053	0.047	1.12766	NEGATIVE	0	0	0	0	0
23	MALE	Rupandehi	23	NO TRAVEL TO INDIA	TRAVEL TO INDIA	FARMER	0.054	0.031	1.74194	NEGATIVE	0.188	0.216	0.87037	NEGATIVE	0.158	0.166	0.951807	NEGATIVE	0.051	0.051	1	NEGATIVE	0	0	0	0	0
43	MALE	Udayapur	43	NO TRAVEL TO INDIA	NO TRAVEL TO INDIA	NOT FARMER	0.093	0.022	4.22727	NEGATIVE	0.087	0.1	0.87	NEGATIVE	0.112	0.103	1.08738	NEGATIVE	0.038	0.034	1.11765	NEGATIVE	0	0	0	0	0
58	MALE	Udayapur	8	NO TRAVEL TO INDIA	NO TRAVEL TO INDIA	NOT FARMER	0.188	0.101	1.86139	NEGATIVE	0.059	0.068	0.867647	NEGATIVE	0.114	0.109	1.04587	NEGATIVE	0.166	0.159	1.04403	NEGATIVE	0	0	0	0	286
35	FEMALE	Rupandehi	20	NO TRAVEL TO INDIA	NO TRAVEL TO INDIA	FARMER	0.059	0.029	2.03448	NEGATIVE	0.051	0.059	0.864407	NEGATIVE	0.077	0.07	1.1	NEGATIVE	0.049	0.036	1.36111	NEGATIVE	0	0	0	0	0
30	MALE	Rupandehi	30	NO TRAVEL TO INDIA	NO TRAVEL TO INDIA	FARMER	0.039	0.024	1.625	NEGATIVE	0.072	0.084	0.857143	NEGATIVE	0.144	0.147	0.979592	NEGATIVE	0.037	0.038	0.973684	NEGATIVE	0	0	0	0	0
44	MALE	Banke	44	NO TRAVEL TO INDIA	NO TRAVEL TO INDIA	FARMER	0.058	0.031	1.87097	NEGATIVE	0.068	0.08	0.85	NEGATIVE	0.161	0.162	0.993827	NEGATIVE	0.076	0.075	1.01333	NEGATIVE	0	0	0	0	0
38	FEMALE	Banke	38	NO TRAVEL TO INDIA	TRAVEL TO INDIA	FARMER	0.071	0.05	1.42	NEGATIVE	0.07	0.083	0.843373	NEGATIVE	0.115	0.12	0.958333	NEGATIVE	0.107	0.109	0.981651	NEGATIVE	0	0	0	0	0
39	FEMALE	Rupandehi	25	NO TRAVEL TO INDIA	NO TRAVEL TO INDIA	FARMER	0.159	0.042	3.78571	NEGATIVE	0.074	0.088	0.840909	NEGATIVE	0.16	0.148	1.08108	NEGATIVE	0.096	0.078	1.23077	NEGATIVE	0	0	0	0	0
19	FEMALE	Udayapur	19	NO TRAVEL TO INDIA	NO TRAVEL TO INDIA	NOT FARMER	0.097	0.027	3.59259	NEGATIVE	0.058	0.069	0.84058	NEGATIVE	0.239	0.21	1.1381	NEGATIVE	0.076	0.051	1.4902	NEGATIVE	0	0	0	0	0
36	FEMALE	Udayapur	36	NO TRAVEL TO INDIA	NO TRAVEL TO INDIA	NOT FARMER	0.082	0.027	3.03704	NEGATIVE	0.041	0.049	0.836735	NEGATIVE	0.05	0.042	1.19048	NEGATIVE	0.043	0.041	1.04878	NEGATIVE	0	0	0	0	0
19	FEMALE	Udayapur	4	NO TRAVEL TO INDIA	NO TRAVEL TO INDIA	NOT FARMER	0.134	0.107	1.25234	NEGATIVE	0.051	0.061	0.836066	NEGATIVE	0.113	0.119	0.94958	NEGATIVE	0.159	0.155	1.02581	NEGATIVE	0	0	0	0	0
38	FEMALE	Banke	38	NO TRAVEL TO INDIA	NO TRAVEL TO INDIA	FARMER	0.121	0.053	2.28302	NEGATIVE	0.147	0.176	0.835227	NEGATIVE	0.249	0.27	0.922222	NEGATIVE	0.067	0.067	1	NEGATIVE	0	0	0	0	0
26	FEMALE	Rupandehi	10	NO TRAVEL TO INDIA	NO TRAVEL TO INDIA	FARMER	0.035	0.022	1.59091	NEGATIVE	0.108	0.132	0.818182	NEGATIVE	0.117	0.091	1.28571	NEGATIVE	0.061	0.033	1.84848	EQUIVOCAL	0	0	0	0	0
19	FEMALE	Rupandehi	19	NO TRAVEL TO INDIA	NO TRAVEL TO INDIA	NOT FARMER	0.262	0.224	1.16964	NEGATIVE	0.118	0.145	0.813793	NEGATIVE	0.159	0.14	1.13571	NEGATIVE	0.187	0.185	1.01081	NEGATIVE	0	0	0	0	46
50	FEMALE	Rupandehi	25	NO TRAVEL TO INDIA	NO TRAVEL TO INDIA	NOT FARMER	0.136	0.023	5.91304	EQUIVOCAL	0.038	0.047	0.808511	NEGATIVE	0.104	0.085	1.22353	NEGATIVE	0.08	0.035	2.28571	EQUIVOCAL	0	0	0	30	1168
50	MALE	Banke	50	NO TRAVEL TO INDIA	NO TRAVEL TO INDIA	FARMER	0.089	0.03	2.96667	NEGATIVE	0.071	0.088	0.806818	NEGATIVE	0.164	0.131	1.25191	NEGATIVE	0.093	0.049	1.89796	EQUIVOCAL	0	0	0	0	0
19	FEMALE	Banke	4	NO TRAVEL TO INDIA	NO TRAVEL TO INDIA	NOT FARMER	0.184	0.091	2.02198	NEGATIVE	0.033	0.041	0.804878	NEGATIVE	0.192	0.153	1.2549	NEGATIVE	0.17	0.127	1.33858	NEGATIVE	0	0	0	0	207
45	FEMALE	Rupandehi	30	NO TRAVEL TO INDIA	NO TRAVEL TO INDIA	FARMER	0.081	0.03	2.7	NEGATIVE	0.084	0.105	0.8	NEGATIVE	0.202	0.151	1.33775	NEGATIVE	0.04	0.051	0.784314	NEGATIVE	0	0	0	0	127
26	MALE	Udayapur	25	NO TRAVEL TO INDIA	NO TRAVEL TO INDIA	NOT FARMER	0.106	0.028	3.78571	NEGATIVE	0.038	0.049	0.77551	NEGATIVE	0.038	0.03	1.26667	NEGATIVE	0.056	0.052	1.07692	NEGATIVE	0	0	0	0	0
30	FEMALE	Banke	1	NO TRAVEL TO INDIA	NO TRAVEL TO INDIA	FARMER	0.295	0.024	12.2917	POSITIVE	0.055	0.071	0.774648	NEGATIVE	0.058	0.043	1.34884	NEGATIVE	0.048	0.037	1.2973	NEGATIVE	0	0	0	0	572
19	FEMALE	Rupandehi	18	NO TRAVEL TO INDIA	TRAVEL TO INDIA	FARMER	0.197	0.173	1.13873	NEGATIVE	0.058	0.075	0.773333	NEGATIVE	0.632	0.14	4.51429	POSITIVE	0.214	0.225	0.951111	NEGATIVE	0	49	12	0	89
26	FEMALE	Udayapur	15	NO TRAVEL TO INDIA	NO TRAVEL TO INDIA	NOT FARMER	0.072	0.043	1.67442	NEGATIVE	0.05	0.066	0.757576	NEGATIVE	0.127	0.058	2.18966	EQUIVOCAL	0.076	0.067	1.13433	NEGATIVE	0	0	0	0	0
35	MALE	Udayapur	35	TRAVEL TO INDIA	NO TRAVEL TO INDIA	FARMER	0.186	0.091	2.04396	NEGATIVE	0.039	0.053	0.735849	NEGATIVE	0.084	0.091	0.923077	POSITIVE	0.167	0.15	1.11333	NEGATIVE	0	0	0	0	0
55	FEMALE	Rupandehi	40	NO TRAVEL TO INDIA	TRAVEL TO INDIA	FARMER	0.07	0.051	1.37255	NEGATIVE	0.061	0.083	0.73494	NEGATIVE	0.198	0.134	1.47761	NEGATIVE	0.062	0.064	0.96875	NEGATIVE	0	0	0	0	178
50	FEMALE	Rupandehi	50	NO TRAVEL TO INDIA	NO TRAVEL TO INDIA	NOT FARMER	0.057	0.025	2.28	NEGATIVE	0.037	0.052	0.711538	NEGATIVE	0.263	0.066	3.98485	POSITIVE	0.038	0.036	1.05556	NEGATIVE	259	31	0	72	0
70	FEMALE	Udayapur	40	NO TRAVEL TO INDIA	NO TRAVEL TO INDIA	FARMER	0.056	0.026	2.15385	NEGATIVE	0.071	0.113	0.628319	NEGATIVE	0.181	0.088	2.05682	NEGATIVE	0.052	0.052	1	NEGATIVE	0	0	0	0	0
30	FEMALE	Banke	30	NO TRAVEL TO INDIA	NO TRAVEL TO INDIA	NOT FARMER	0.117	0.047	2.48936	NEGATIVE	0.049	0.081	0.604938	NEGATIVE	0.142	0.148	0.959459	NEGATIVE	0.115	0.086	1.33721	NEGATIVE	0	85	0	113	40
22	MALE	Udayapur	20	NO TRAVEL TO INDIA	TRAVEL TO INDIA	NOT FARMER	0.043	0.033	1.30303	NEGATIVE	0.125	0.21	0.595238	NEGATIVE	0.176	0.198	0.888889	NEGATIVE	0.042	0.044	0.954545	NEGATIVE	0	0	0	0	0
40	FEMALE	Rupandehi	30	TRAVEL TO INDIA	TRAVEL TO INDIA	NOT FARMER	0.092	0.03	3.06667	NEGATIVE	0.18	0.314	0.573248	NEGATIVE	0.258	0.226	1.14159	NEGATIVE	0.071	0.051	1.39216	NEGATIVE	0	0	0	0	834
20	FEMALE	Rupandehi	2	TRAVEL TO INDIA	TRAVEL TO INDIA	FARMER	0.051	0.022	2.31818	NEGATIVE	0.034	0.084	0.404762	NEGATIVE	0.148	0.126	1.1746	NEGATIVE	0.036	0.038	0.947368	NEGATIVE	0	0	0	0	0
60	MALE	Banke	60	NO TRAVEL TO INDIA	NO TRAVEL TO INDIA	FARMER	0.074	0.031	2.3871	NEGATIVE	0.129	0.336	0.383929	NEGATIVE	0.372	0.208	1.78846	EQUIVOCAL	0.053	0.048	1.10417	NEGATIVE	0	0	0	0	430
50	MALE	Rupandehi	50	NO TRAVEL TO INDIA	NO TRAVEL TO INDIA	FARMER	0.079	0.038	2.07895	NEGATIVE	0.084	0.279	0.301075	NEGATIVE	0.591	0.158	3.74051	POSITIVE	0.049	0.05	0.98	NEGATIVE	24	11	0	0	309
31	FEMALE	Udayapur	15	NO TRAVEL TO INDIA	TRAVEL TO INDIA	NOT FARMER	0.044	0.028	1.57143	NEGATIVE	0.048	0.377	0.127321	NEGATIVE	0.438	0.157	2.78981	POSITIVE	0.042	0.041	1.02439	NEGATIVE	0	0	0	0	170

## Sheet: Data key
AGE	Age of participant
GENDER	Gender of participant
DISTRICT	District of residence of participant
DURATION_OF_RESIDENCY	Duration of residency of participant at current address
TRAVEL	Travel to India in the last year by the participant
TRAVEL_FAMILY	Travel to India in the last year by a family member of the participant
OCCUPATION	Occupation of the participant (farmer or not)
JERA.JE.IGM	JEV recombinant antigen value for anti-IgM (JERA)
NCA.JE.IGM	JEV negative control value for anti-IgM (NCA)
JERA.NCA	JERA/NCA ratio for IgM
JE.IgM.STATUS	IgM result (positive, negative or equivocal) for JEV
JERA.JE.IGG	JEV recombinant antigen value for anti-IgG (JERA)
NCA.JE.IGG	JEV negative control value for anti-IgG (NCA)
JERA.NCA.1	JERA/NCA ratio for IgG
JE.IgG.STATUS	IgG result (positive, negative or equivocal) for JEV
DENRA.IGM	DENV recombinant antigen value for anti-IgM (DENRA)
NCA.DEN.IGM	DENV negative control value for anti-IgM (NCA)
DENRA.NCA	DENRA/NCA ratio for IgM
DENV.IgM.STATUS	IgM result (positive, negative or equivocal) for DENV
DENRA.IGG	DENV recombinant antigen value for anti-IgG (DENRA)
NCA.DEN.IGG	DENV negative control value for anti-IgG (NCA)
DENRA.NCA.1	DENRA/NCA ratio for IgG
DENV.IgG.STATUS	IgG result (positive, negative or equivocal) for DENV
PRNTDENV1	PRNT result for DENV serotype 1
PRTNDENV2	PRNT result for DENV serotype 2
PRNTDENV3	PRNT result for DENV serotype 3
PRNTDENV4	PRNT result for DENV serotype 4
PRNTJE	PRNT result for JEV
